# Supplementary material for: Identification of Signatures of Selection by Whole-Genome Resequencing of a Chinese Native Pig
Source: Front Genet. 2020 Sep 17;11:566255. doi: 10.3389/fgene.2020.566255 (PMC7527633; doi:10.3389/fgene.2020.566255)
Supplement: Supplementary file 1 [file Table_1.XLSX]

## Sheet: Sheet1
Breed	Accession No.	High-quality data (Gb)	References
Asian wild boar	SRS387324	16.28	Li et al., 2013
	SRS387323	16.3	Li et al., 2013
	SRS387320	12	Li et al., 2013
	SRS465721	56.67	Ai et al., 2015
	SRS465720	54.76	Ai et al., 2015
	SRS465719	55.92	Ai et al., 2015
	SRS465718	71.18	Ai et al., 2015
	SRS465717	72.68	Ai et al., 2015
	SRS465716	66.13	Ai et al., 2015
	ERR173222	19.29	Groenen et al., 2012
	ERR173221	9.31	Groenen et al., 2012
	ERR173220	19.83	Groenen et al., 2012
	ERR173219	9.83	Groenen et al., 2012
