# Supplementary material for: Identification of Signatures of Selection by Whole-Genome Resequencing of a Chinese Native Pig
Source: Front Genet. 2020 Sep 17;11:566255. doi: 10.3389/fgene.2020.566255 (PMC7527633; doi:10.3389/fgene.2020.566255)
Supplement: Supplementary file 3 [file Table_3.XLSX]

## Sheet: selected genes
Symbol	Description
EHHADH	enoyl-CoA hydratase and 3-hydroxyacyl CoA dehydrogenase [Source:HGNC Symbol;Acc:HGNC:3247]
MORC2	MORC family CW-type zinc finger 2 [Source:HGNC Symbol;Acc:HGNC:23573]
CABS1	calcium binding protein, spermatid associated 1 [Source:HGNC Symbol;Acc:HGNC:30710]
ODAM	odontogenic, ameloblast associated [Source:NCBI gene;Acc:780437]
MC1R	melanocortin 1 receptor [Source:NCBI gene;Acc:494018]
GALNT13	polypeptide N-acetylgalactosaminyltransferase 13 [Source:HGNC Symbol;Acc:HGNC:23242]
LIMK2	LIM domain kinase 2 [Source:HGNC Symbol;Acc:HGNC:6614]
OR5K4	olfactory receptor family 5 subfamily K member 4 [Source:HGNC Symbol;Acc:HGNC:31291]
SMTN	smoothelin [Source:NCBI gene;Acc:414369]
TCF25	transcription factor 25 [Source:HGNC Symbol;Acc:HGNC:29181]
RNF185	ring finger protein 185 [Source:HGNC Symbol;Acc:HGNC:26783]
CDK10	cyclin dependent kinase 10 [Source:HGNC Symbol;Acc:HGNC:1770]
OSBP2	oxysterol binding protein 2 [Source:HGNC Symbol;Acc:HGNC:8504]
UBA6	ubiquitin like modifier activating enzyme 6 [Source:HGNC Symbol;Acc:HGNC:25581]
INPP5J	inositol polyphosphate-5-phosphatase J [Source:HGNC Symbol;Acc:HGNC:8956]
LOC100627175	GRAM domain containing 2-like [Source:NCBI gene;Acc:100627175]
COX18	cytochrome c oxidase assembly factor COX18 [Source:HGNC Symbol;Acc:HGNC:26801]
VPS9D1	PREDICTED: VPS9 domain-containing protein 1
PIK3IP1	phosphoinositide-3-kinase interacting protein 1 [Source:HGNC Symbol;Acc:HGNC:24942]
BCR	BCR, RhoGEF and GTPase activating protein [Source:HGNC Symbol;Acc:HGNC:1014]
NPY1R	neuropeptide Y receptor Y1 [Source:HGNC Symbol;Acc:HGNC:7956]
LOC100513311	olfactory receptor 5K3-like [Source:NCBI gene;Acc:100513311]
ZNF276	zinc finger protein 276 [Source:HGNC Symbol;Acc:HGNC:23330]
ANKRD17	ankyrin repeat domain 17 [Source:HGNC Symbol;Acc:HGNC:23575]
SPATA2L	spermatogenesis-associated protein 2-like protein [Sus scrofa]
LOC100512727	transmembrane protease serine 11C [Source:NCBI gene;Acc:100512727]
EIF4ENIF1	eukaryotic translation initiation factor 4E nuclear import factor 1 [Source:HGNC Symbol;Acc:HGNC:16687]
FBXO33	PREDICTED: F-box only protein 33 [Sus scrofa]
SPIRE2	spire type actin nucleation factor 2 [Source:HGNC Symbol;Acc:HGNC:30623]
MAP3K13	mitogen-activated protein kinase kinase kinase 13 [Source:HGNC Symbol;Acc:HGNC:6852]
STATH	statherin [Source:NCBI gene;Acc:100499199]
RSPH14	PREDICTED: radial spoke head 14 homolog [Sus scrofa]
NPY5R	neuropeptide Y receptor Y5 [Source:HGNC Symbol;Acc:HGNC:7958]
SELENOM	selenoprotein M [Source:NCBI gene;Acc:100302025]
CSN3	casein kappa [Source:NCBI gene;Acc:445511]
FANCA	FA complementation group A [Source:HGNC Symbol;Acc:HGNC:3582]
MIA2	MIA SH3 domain ER export factor 2 [Source:NCBI gene;Acc:100155295]
LOC106505477	olfactory receptor 5H2-like [Source:NCBI gene;Acc:106505477]
MYO9A	myosin IXA [Source:HGNC Symbol;Acc:HGNC:7608]
CSN1S2	alpha(s2)-casein [Source:NCBI gene;Acc:445515]
LOC102159834	sodium/glucose cotransporter 1-like [Source:NCBI gene;Acc:102159834]
SENP8	SUMO peptidase family member, NEDD8 specific [Source:HGNC Symbol;Acc:HGNC:22992]
PATZ1	POZ/BTB and AT hook containing zinc finger 1 [Source:HGNC Symbol;Acc:HGNC:13071]
DRG1	developmentally regulated GTP binding protein 1 [Source:HGNC Symbol;Acc:HGNC:3029]
STAP1	signal transducing adaptor family member 1 [Source:HGNC Symbol;Acc:HGNC:24133]
RAB36	RAB36, member RAS oncogene family [Source:HGNC Symbol;Acc:HGNC:9775]
PLA2G3	phospholipase A2 group III [Source:HGNC Symbol;Acc:HGNC:17934]
GNAZ	G protein subunit alpha z [Source:HGNC Symbol;Acc:HGNC:4395]

## Sheet: Sheet1
Symbol: the gene name of Abbreviation
Description: the full gene name
