# Supplementary material for: Identification of Signatures of Selection by Whole-Genome Resequencing of a Chinese Native Pig
Source: Front Genet. 2020 Sep 17;11:566255. doi: 10.3389/fgene.2020.566255 (PMC7527633; doi:10.3389/fgene.2020.566255)
Supplement: Supplementary file 4 [file Table_4.XLSX]

## Sheet: Sheet1
Symbol	#chr	start	end	ref	mut	database	function_type
EHHADH	13	123106167	123106167	C	T	.	nonsynonymous SNV
EHHADH	13	123106857	123106857	C	T	rs793272646	nonsynonymous SNV
EHHADH	13	123106503	123106503	G	T	rs699671177	nonsynonymous SNV
EHHADH	13	123119922	123119922	C	T	.	nonsynonymous SNV
EHHADH	13	123119758	123119758	C	T	.	nonsynonymous SNV
EHHADH	13	123149052	123149052	C	A	rs343976432	nonsynonymous SNV
EHHADH	13	123132397	123132397	C	G	rs322057200	nonsynonymous SNV
EHHADH	13	123176011	123176011	A	G	rs787350312	nonsynonymous SNV
MORC2	14	47772144	47772144	T	C	rs698417486	nonsynonymous SNV
MORC2	14	47772455	47772455	G	A	rs339510156	nonsynonymous SNV
MORC2	14	47772444	47772444	T	A	rs691956850	nonsynonymous SNV
CABS1	8	67162923	67162923	C	G	.	nonsynonymous SNV
CABS1	8	67162739	67162739	G	T	.	nonsynonymous SNV
CABS1	8	67162411	67162411	C	T	.	nonsynonymous SNV
ODAM	8	67065677	67065677	G	A	rs793774958	nonsynonymous SNV
ODAM	8	67060843	67060843	C	A	rs692119812	nonsynonymous SNV
MC1R	6	181697	181697	A	G	rs45435032	nonsynonymous SNV
MC1R	6	181883	181883	A	G	rs45434630	nonsynonymous SNV
MC1R	6	181824	181824	C	T	rs705222433	nonsynonymous SNV
MC1R	6	181818	181818	C	T	rs326921593	nonsynonymous SNV
MC1R	6	181461	181461	T	C	rs321432333	nonsynonymous SNV
MC1R	6	181905	181905	C	T	rs45434629	nonsynonymous SNV
GALNT13	15	61426940	61426940	G	T	rs703023285	nonsynonymous SNV
GALNT13	15	61427600	61427600	C	G	.	nonsynonymous SNV
GALNT13	15	61427473	61427473	T	C	rs788367629	nonsynonymous SNV
GALNT13	15	61426975	61426975	A	G	rs342958528	nonsynonymous SNV
GALNT13	15	61427826	61427826	A	G	.	nonsynonymous SNV
GALNT13	15	61427050	61427050	T	G	rs332326695	nonsynonymous SNV
GALNT13	15	62038761	62038761	C	T	.	nonsynonymous SNV
GALNT13	15	61427303	61427303	G	A	rs329649530	nonsynonymous SNV
GALNT13	15	61427676	61427676	G	A	.	nonsynonymous SNV
GALNT13	15	61427003	61427003	G	A	rs703546944	nonsynonymous SNV
GALNT13	15	61427829	61427829	A	G	.	nonsynonymous SNV
OR5K4	13	160992834	160992834	G	A	rs342429566	nonsynonymous SNV
OR5K4	13	160992463	160992463	C	T	rs346103480	nonsynonymous SNV
OR5K4	13	160992795	160992795	C	T	rs346342268	nonsynonymous SNV
OR5K4	13	160992739	160992739	C	A	rs332695396	nonsynonymous SNV
OR5K4	13	160992580	160992580	C	T	rs713284374	nonsynonymous SNV
OR5K4	13	160992999	160992999	T	G	rs338842334	nonsynonymous SNV
OR5K4	13	160992388	160992388	T	G	rs336590988	nonsynonymous SNV
SMTN	14	47888222	47888222	C	T	.	nonsynonymous SNV
SMTN	14	47889248	47889248	G	A	rs334246673	nonsynonymous SNV
SMTN	14	47881279	47881279	C	G	rs324450208	nonsynonymous SNV
SMTN	14	47895414	47895414	A	G	rs321746080	nonsynonymous SNV
SMTN	14	47888895	47888895	G	A	rs322932512	nonsynonymous SNV
SMTN	14	47894006	47894006	C	G	rs701496286	nonsynonymous SNV
CDK10	6	331071	331071	G	A	.	nonsynonymous SNV
OSBP2	14	47716691	47716691	C	T	.	nonsynonymous SNV
OSBP2	14	47558651	47558651	C	T	rs323407650	nonsynonymous SNV
OSBP2	14	47736552	47736552	C	A	.	nonsynonymous SNV
OSBP2	14	47558465	47558465	C	T	rs691179341	nonsynonymous SNV
OSBP2	14	47557805	47557805	C	G	rs324130724	nonsynonymous SNV
OSBP2	14	47558674	47558674	A	G	.	nonsynonymous SNV
OSBP2	14	47595609	47595609	C	G	.	nonsynonymous SNV
OSBP2	14	47595640	47595640	G	C	.	nonsynonymous SNV
OSBP2	14	47595560	47595560	T	A	.	nonsynonymous SNV
OSBP2	14	47595597	47595597	A	G	.	nonsynonymous SNV
OSBP2	14	47595587	47595587	G	T	.	nonsynonymous SNV
OSBP2	14	47558281	47558281	C	A	rs332009373	nonsynonymous SNV
OSBP2	14	47736124	47736124	C	A	rs320218938	nonsynonymous SNV
OSBP2	14	47558423	47558423	C	T	rs706965467	nonsynonymous SNV
OSBP2	14	47595567	47595567	T	C	.	nonsynonymous SNV
UBA6	8	65469409	65469409	C	T	rs335994440	nonsynonymous SNV
UBA6	8	65488783	65488783	G	A	rs341391188	nonsynonymous SNV
UBA6	8	65445670	65445670	C	G	rs324484750	nonsynonymous SNV
UBA6	8	65410170	65410170	C	T	.	nonsynonymous SNV
UBA6	8	65469131	65469131	C	G	.	nonsynonymous SNV
UBA6	8	65405946	65405946	T	A	.	nonsynonymous SNV
UBA6	8	65397691	65397691	C	T	rs699011974	nonsynonymous SNV
UBA6	8	65410134	65410134	T	C	.	nonsynonymous SNV
UBA6	8	65488396	65488396	G	A	rs325620018	nonsynonymous SNV
UBA6	8	65469407	65469407	G	A	.	nonsynonymous SNV
UBA6	8	65471335	65471335	G	T	rs325365077	nonsynonymous SNV
INPP5J	14	47916008	47916008	C	T	.	nonsynonymous SNV
INPP5J	14	47916125	47916125	C	T	rs346048009	nonsynonymous SNV
LOC100627175	1	169644869	169644869	G	A	.	nonsynonymous SNV
LOC100627175	1	169638687	169638687	G	T	rs790588069	nonsynonymous SNV
COX18	8	69316372	69316372	C	A	rs340908068	nonsynonymous SNV
COX18	8	69316364	69316364	T	C	rs329174363	nonsynonymous SNV
COX18	8	69316338	69316338	G	A	rs341834413	nonsynonymous SNV
COX18	8	69316350	69316350	C	A	rs323687803	nonsynonymous SNV
COX18	8	69350819	69350819	G	C	rs693208684	nonsynonymous SNV
COX18	8	69348457	69348457	C	G	rs329085280	nonsynonymous SNV
VPS9D1	6	316654	316654	G	A	rs338191798	nonsynonymous SNV
VPS9D1	6	320772	320772	G	T	rs789580986	nonsynonymous SNV
VPS9D1	6	319936	319936	A	G	.	nonsynonymous SNV
PIK3IP1	14	48048996	48048996	C	T	.	nonsynonymous SNV
BCR	14	49317862	49317862	G	A	rs789691449	nonsynonymous SNV
NPY1R	8	52154246	52154246	C	T	rs327903879	nonsynonymous SNV
LOC100513311	13	160969765	160969765	C	T	.	nonsynonymous SNV
LOC100513311	13	160969657	160969657	G	A	rs326429537	nonsynonymous SNV
LOC100513311	13	160969659	160969659	C	T	rs339233481	nonsynonymous SNV
LOC100513311	13	160969309	160969309	A	G	rs322952132	nonsynonymous SNV
LOC100513311	13	160969630	160969630	C	T	rs793031580	nonsynonymous SNV
LOC100513311	13	160969726	160969726	G	A	rs321209035	nonsynonymous SNV
LOC100513311	13	160969812	160969812	C	T	rs339382707	nonsynonymous SNV
LOC100513311	13	160969416	160969416	C	A	rs344083633	nonsynonymous SNV
LOC100513311	13	160969594	160969594	A	C	rs333044339	nonsynonymous SNV
LOC100513311	13	160969042	160969042	C	T	rs321955474	nonsynonymous SNV
ZNF276	6	297829	297829	C	A	.	nonsynonymous SNV
ZNF276	6	297937	297937	C	T	.	nonsynonymous SNV
ZNF276	6	308631	308631	C	T	rs338836572	nonsynonymous SNV
ZNF276	6	316654	316654	G	A	rs338191798	nonsynonymous SNV
ZNF276	6	299507	299507	A	G	rs330086639	nonsynonymous SNV
ZNF276	6	298894	298894	C	T	.	nonsynonymous SNV
ZNF276	6	297837	297837	G	A	rs335015673	nonsynonymous SNV
ZNF276	6	299744	299744	G	A	rs325380408	nonsynonymous SNV
ZNF276	6	299995	299995	G	A	rs790765558	nonsynonymous SNV
ANKRD17	8	69380207	69380207	G	A	.	nonsynonymous SNV
ANKRD17	8	69380253	69380253	T	C	rs713933312	nonsynonymous SNV
ANKRD17	8	69380652	69380652	A	G	.	nonsynonymous SNV
SPATA2L	6	331071	331071	G	A	.	nonsynonymous SNV
SPATA2L	6	330613	330613	G	A	.	nonsynonymous SNV
LOC100512727	8	65498695	65498695	C	T	rs703809135	nonsynonymous SNV
LOC100512727	8	65498481	65498481	A	G	rs319265086	nonsynonymous SNV
LOC100512727	8	65498614	65498614	C	T	rs323842767	nonsynonymous SNV
LOC100512727	8	65502805	65502805	T	A	rs699451460	nonsynonymous SNV
LOC100512727	8	65551472	65551472	C	T	rs788313526	nonsynonymous SNV
LOC100512727	8	65498528	65498528	T	G	rs340471661	nonsynonymous SNV
LOC100512727	8	65498816	65498816	C	T	rs342115180	nonsynonymous SNV
EIF4ENIF1	14	48158275	48158275	C	T	rs706762511	nonsynonymous SNV
EIF4ENIF1	14	48157456	48157456	G	A	.	nonsynonymous SNV
EIF4ENIF1	14	48157573	48157573	G	C	rs791162354	nonsynonymous SNV
EIF4ENIF1	14	48158209	48158209	C	T	rs698471814	nonsynonymous SNV
SPIRE2	6	224724	224724	A	C	.	nonsynonymous SNV
SPIRE2	6	219623	219623	C	T	rs339538300	nonsynonymous SNV
SPIRE2	6	212338	212338	T	G	.	nonsynonymous SNV
SPIRE2	6	243354	243354	C	T	.	nonsynonymous SNV
SPIRE2	6	224430	224430	C	T	.	nonsynonymous SNV
SPIRE2	6	225673	225673	A	C	.	nonsynonymous SNV
SPIRE2	6	219611	219611	G	A	rs789579794	nonsynonymous SNV
SPIRE2	6	212360	212360	C	T	rs1109542558	nonsynonymous SNV
SPIRE2	6	228173	228173	G	C	rs341204895	nonsynonymous SNV
MAP3K13	13	123350393	123350393	C	T	rs692185984	nonsynonymous SNV
MAP3K13	13	123337571	123337571	A	G	.	nonsynonymous SNV
MAP3K13	13	123176011	123176011	A	G	rs787350312	nonsynonymous SNV
MAP3K13	13	123349097	123349097	C	T	rs792061604	nonsynonymous SNV
MAP3K13	13	123342628	123342628	G	A	rs788516222	nonsynonymous SNV
MAP3K13	13	123342812	123342812	T	C	rs332643086	nonsynonymous SNV
MAP3K13	13	123342758	123342758	T	G	rs341335200	nonsynonymous SNV
STATH	8	66949782	66949782	C	T	rs320804119	nonsynonymous SNV
STATH	8	66946746	66946746	T	C	rs323082578	nonsynonymous SNV
RSPH14	14	49181895	49181895	G	A	rs704600443	nonsynonymous SNV
RSPH14	14	49179416	49179416	G	A	rs786905802	nonsynonymous SNV
RSPH14	14	49125759	49125759	G	A	rs712546969	nonsynonymous SNV
RSPH14	14	49179449	49179449	C	T	rs326311854	nonsynonymous SNV
RSPH14	14	49124004	49124004	A	T	rs788722684	nonsynonymous SNV
NPY5R	8	52182518	52182518	C	T	.	nonsynonymous SNV
CSN3	8	67106820	67106820	A	T	rs693857753	nonsynonymous SNV
CSN3	8	67106818	67106818	C	A	rs336209603	nonsynonymous SNV
CSN3	8	67105084	67105084	A	C	rs712427287	nonsynonymous SNV
FANCA	6	297829	297829	C	A	.	nonsynonymous SNV
FANCA	6	296338	296338	C	T	rs1107643498	nonsynonymous SNV
FANCA	6	253287	253287	G	A	rs333955981	nonsynonymous SNV
FANCA	6	297937	297937	C	T	.	nonsynonymous SNV
FANCA	6	271733	271733	C	T	rs343946070	nonsynonymous SNV
FANCA	6	262348	262348	A	G	rs340854366	nonsynonymous SNV
FANCA	6	272017	272017	C	T	.	nonsynonymous SNV
FANCA	6	253326	253326	G	T	rs790676522	nonsynonymous SNV
FANCA	6	270882	270882	C	A	rs337860935	nonsynonymous SNV
FANCA	6	255081	255081	G	T	rs334089880	nonsynonymous SNV
FANCA	6	260936	260936	T	C	rs324797357	nonsynonymous SNV
FANCA	6	299507	299507	A	G	rs330086639	nonsynonymous SNV
FANCA	6	260768	260768	A	G	rs330193035	nonsynonymous SNV
FANCA	6	298894	298894	C	T	.	nonsynonymous SNV
FANCA	6	260777	260777	A	G	rs713322914	nonsynonymous SNV
FANCA	6	297837	297837	G	A	rs335015673	nonsynonymous SNV
FANCA	6	276922	276922	G	A	.	nonsynonymous SNV
FANCA	6	276691	276691	A	G	rs329264082	nonsynonymous SNV
FANCA	6	299744	299744	G	A	rs325380408	nonsynonymous SNV
FANCA	6	277691	277691	G	A	rs792758241	nonsynonymous SNV
FANCA	6	272107	272107	G	A	rs339070889	nonsynonymous SNV
FANCA	6	260709	260709	G	A	rs338501820	nonsynonymous SNV
FANCA	6	299995	299995	G	A	rs790765558	nonsynonymous SNV
FANCA	6	255068	255068	A	G	rs327728589	nonsynonymous SNV
FANCA	6	255107	255107	G	A	rs345462425	nonsynonymous SNV
FANCA	6	262342	262342	C	G	rs331426007	nonsynonymous SNV
FANCA	6	280679	280679	C	G	rs320313478	nonsynonymous SNV
FANCA	6	260661	260661	A	G	rs329192217	nonsynonymous SNV
FANCA	6	285258	285258	G	A	.	nonsynonymous SNV
FANCA	6	277670	277670	G	A	.	nonsynonymous SNV
FANCA	6	253276	253276	C	T	rs323823259	nonsynonymous SNV
FANCA	6	278814	278814	C	T	.	nonsynonymous SNV
FANCA	6	273052	273052	A	G	rs331550424	nonsynonymous SNV
MIA2	1	169813207	169813207	A	G	.	nonsynonymous SNV
MIA2	1	169789044	169789044	C	T	rs703820313	nonsynonymous SNV
MIA2	1	169797136	169797136	A	T	rs696726328	nonsynonymous SNV
MIA2	1	169825826	169825826	C	T	.	nonsynonymous SNV
MIA2	1	169788923	169788923	G	A	rs787327852	nonsynonymous SNV
MIA2	1	169789404	169789404	C	G	rs319142078	nonsynonymous SNV
MIA2	1	169844049	169844049	C	A	.	nonsynonymous SNV
MIA2	1	169788915	169788915	G	A	rs693402572	nonsynonymous SNV
MIA2	1	169829685	169829685	A	G	.	nonsynonymous SNV
MIA2	1	169797242	169797242	T	A	rs341269618	nonsynonymous SNV
MIA2	1	169821488	169821488	A	T	.	nonsynonymous SNV
MIA2	1	169821506	169821506	A	G	.	nonsynonymous SNV
MIA2	1	169860126	169860126	T	G	.	nonsynonymous SNV
MIA2	1	169844069	169844069	G	A	.	nonsynonymous SNV
MIA2	1	169797134	169797134	A	T	rs692162971	nonsynonymous SNV
MIA2	1	169860080	169860080	T	C	.	nonsynonymous SNV
MIA2	1	169860120	169860120	G	C	.	nonsynonymous SNV
MIA2	1	169844027	169844027	C	T	.	nonsynonymous SNV
MIA2	1	169829664	169829664	C	T	.	nonsynonymous SNV
MIA2	1	169829691	169829691	T	A	.	nonsynonymous SNV
MIA2	1	169860095	169860095	C	G	.	nonsynonymous SNV
MIA2	1	169797135	169797135	A	T	rs706248496	nonsynonymous SNV
MIA2	1	169797516	169797516	C	T	rs711908518	nonsynonymous SNV
MIA2	1	169789023	169789023	C	A	.	nonsynonymous SNV
MIA2	1	169813231	169813231	T	G	.	nonsynonymous SNV
MIA2	1	169797208	169797208	T	G	rs324734274	nonsynonymous SNV
MIA2	1	169860074	169860074	C	T	.	nonsynonymous SNV
MIA2	1	169844052	169844052	C	T	.	nonsynonymous SNV
MIA2	1	169860078	169860078	T	C	.	nonsynonymous SNV
MIA2	1	169789031	169789031	T	A	.	nonsynonymous SNV
MIA2	1	169860117	169860117	C	A	.	nonsynonymous SNV
MIA2	1	169821494	169821494	G	A	.	nonsynonymous SNV
MIA2	1	169821500	169821500	G	A	.	nonsynonymous SNV
MIA2	1	169802315	169802315	T	G	.	nonsynonymous SNV
MIA2	1	169829677	169829677	G	T	.	nonsynonymous SNV
MIA2	1	169789517	169789517	T	G	rs335509499	nonsynonymous SNV
LOC106505477	13	161016594	161016594	C	T	rs339550578	nonsynonymous SNV
LOC106505477	13	161016763	161016763	T	A	rs324692246	nonsynonymous SNV
LOC106505477	13	161016276	161016276	T	C	rs327558183	nonsynonymous SNV
LOC106505477	13	161016423	161016423	C	G	rs337670064	nonsynonymous SNV
LOC106505477	13	161016382	161016382	T	C	rs319076797	nonsynonymous SNV
LOC106505477	13	161015998	161015998	T	C	rs342202551	nonsynonymous SNV
CSN1S2	8	67000212	67000212	T	A	rs327354086	nonsynonymous SNV
LOC102159834	14	49112799	49112799	G	A	rs691959741	nonsynonymous SNV
LOC102159834	14	49050264	49050264	G	A	rs327357849	nonsynonymous SNV
LOC102159834	14	49115356	49115356	T	A	.	nonsynonymous SNV
LOC102159834	14	49120603	49120603	A	G	rs696031111	nonsynonymous SNV
LOC102159834	14	49120507	49120507	C	T	rs332251163	nonsynonymous SNV
SENP8	1	169613721	169613721	A	G	.	nonsynonymous SNV
SENP8	1	169613814	169613814	C	A	.	nonsynonymous SNV
SENP8	1	169613724	169613724	T	A	.	nonsynonymous SNV
SENP8	1	169613766	169613766	G	A	.	nonsynonymous SNV
STAP1	8	65320955	65320955	G	T	rs327639689	nonsynonymous SNV
STAP1	8	65320782	65320782	A	G	rs691339439	nonsynonymous SNV
STAP1	8	65321044	65321044	A	G	rs334102205	nonsynonymous SNV
STAP1	8	65362583	65362583	G	A	rs696269192	nonsynonymous SNV
PLA2G3	14	47924016	47924016	G	A	.	nonsynonymous SNV
PLA2G3	14	47925773	47925773	T	C	rs789652556	nonsynonymous SNV
PLA2G3	14	47924816	47924816	C	A	rs318303332	nonsynonymous SNV
PLA2G3	14	47928103	47928103	C	G	rs329551134	nonsynonymous SNV
PLA2G3	14	47927981	47927981	G	A	rs327696479	nonsynonymous SNV

## Sheet: Sheet2
Symbol: the gene name
chr: chromosome
start: the start position of variant
end: the end position of variant
ref: the nucleotide type in reference genome
mut: the nucleotide type in the sequencing individual
database: database of SNP
function_type: the function-type of the variant
