# Supplementary material for: Identification of Signatures of Selection by Whole-Genome Resequencing of a Chinese Native Pig
Source: Front Genet. 2020 Sep 17;11:566255. doi: 10.3389/fgene.2020.566255 (PMC7527633; doi:10.3389/fgene.2020.566255)
Supplement: Supplementary file 5 [file Table_5.XLSX]

## Sheet: Sheet1
Symbol	Chromosome	start	end	ref	mut	Primer-NO.
MC1R	6	181697	181697	A	G	1
MC1R	6	181905	181905	C	T	1
VPS9D1	6	319936	319936	A	G	2
ZNF276	6	297837	297837	G	A	3
FANCA	6	253287	253287	G	A	4
FANCA	6	255081	255081	G	T	5
FANCA	6	255068	255068	A	G	5
FANCA	6	276691	276691	A	G	6
FANCA	6	272107	272107	G	A	7
UBA6	8	65445670	65445670	C	G	8
COX18	8	69316372	69316372	C	A	9
COX18	8	69316364	69316364	T	C	9
COX18	8	69316350	69316350	C	A	9
LOC100512727	8	65498614	65498614	C	T	10
LOC100512727	8	65498528	65498528	T	G	10
STAP1	8	65321044	65321044	A	G	11
EHHADH	13	123149052	123149052	C	A	12
OR5K4	13	160992834	160992834	G	A	13
OR5K4	13	160992795	160992795	C	T	13
LOC100513311	13	160969659	160969659	C	T	14
LOC100513311	13	160969309	160969309	A	G	15
LOC106505477	13	161016594	161016594	C	T	16
LOC106505477	13	161016763	161016763	T	A	16
LOC106505477	13	161016276	161016276	T	C	17
LOC106505477	13	161016382	161016382	T	C	17
MORC2	14	47772455	47772455	G	A	18
SMTN	14	47881279	47881279	C	G	19
SMTN	14	47895414	47895414	A	G	20
PLA2G3	14	47928103	47928103	C	G	21
PLA2G3	14	47927981	47927981	G	A	21

## Sheet: Sheet2
Symbol: the gene name
chr: chromosome
start: the start position of variant
end: the end position of variant
ref: the nucleotide type in reference genome
mut: the nucleotide type in the sequencing individual
Primer-NO.: the primer number in the primer informmation
