# Supplementary material for: Identification of Signatures of Selection by Whole-Genome Resequencing of a Chinese Native Pig
Source: Front Genet. 2020 Sep 17;11:566255. doi: 10.3389/fgene.2020.566255 (PMC7527633; doi:10.3389/fgene.2020.566255)
Supplement: Supplementary file 6 [file Table_6.XLSX]

## Sheet: Primer-information
Primer-NO.	Forward-primer	Reverse-primer
1	5' GGTGGTAGTAGGCGATGAAGAG 3'	5' CTGCACTCGCCCATGTACTA 3'
2	5' TGGAGGACCAAGCTCAAGAAG 3'	5' GAATGCTGGAAATAAACCCTG 3'
3	5' CTGGGGTTGTTCTCTATGACTGTAC 3'	5' TTTTACCGCAGACCTGAGCTT 3'
4	5' CAGCTTCAGGAAAGTCTGTCTCTC 3'	5' GCAGGTGAGGGCTGAAGGTA 3'
5	5' ACCTTTGGAGTCGGATTTGTAA 3'	5' CCTGGGAACCTCCATATGC 3'
6	5' CTACAGGTGCACATGCTCCA 3'	5' CAGAGAGACAGGCTGAGATGC 3'
7	5' GCAGACACACGTATCAAAGCAT 3'	5' TGCAACCTCATGGATACTAGTCG 3'
8	5' AAATGTTGATATCCACAGTTGAGTT 3'	5' TGCTTCATGTCCTTTTCAGTTCT 3'
9	5' CATCAGATACACTGGTTTATGGAGA 3'	5' GTGACTTCCATCTGCATACATTGA 3'
10	5' CACCAACCCAGTAAGAATTCG 3'	5' AAGCAATCCAACGTCAATGTG 3'
11	5' AGGCACCAGTCAATACATGTTTC 3'	5' TAGATCTGGGGTCTTCACTCCTC 3'
12	5' ATTACATGGGTATGGAATGGTCA 3'	5' GAATGCTTGCCTTTACTCTGAAC 3'
13	5' CAGAGAAAATAAAATTGTGCCATG 3'	5' GCTAATAACCCAGGAATGGATAAG 3'
14	5' GGCTCCTGTGGTCATCTGAATAC 3'	5' AGATCACCCAGACCTGAGGACT 3'
15	5' TGAATTTGGTCTAACATACATGAAG 3'	5' GCACAATTTTATTTTCTCTGCCTAG 3'
16	5' AAAGATAAGCCTAATAGTTGGAAGC 3'	5' ATTTCATTTCAGGGACCATTCAG 3'
17	5' CTTCCTTATGCCTTGTATAGACCTC 3'	5' CATTTGTAAACCACTATTGTATCCA 3'
18	5' TACCATTCATGGCTCTGGAGTG 3'	5' AGGCCAAAACCTAGCATACTTC 3'
19	5' ATCACAGATAACAAGGATTGGACAC 3'	5' TCTCTCTGGCCTGGCTTGC 3'
20	5' CAGTATTGCTAACAAGTTGCCCT 3'	5' ACCAGTGAGGTGCACATGTTC 3'
21	5' AGATGAGTTCCCAGCAGAGTCC 3'	5' GCCACTTGGCCAGACCTATC 3'

## Sheet: Sheet2
Primer-NO.: primer number in this study
Forward-primer: primer sequence from 5' to 3'
Reverse-primer: primer sequence from 3' to 5'
