# Supplementary material for: Identification of Signatures of Selection by Whole-Genome Resequencing of a Chinese Native Pig
Source: Front Genet. 2020 Sep 17;11:566255. doi: 10.3389/fgene.2020.566255 (PMC7527633; doi:10.3389/fgene.2020.566255)
Supplement: Supplementary file 7 [file Table_7.XLSX]

## Sheet: Sheet1
GO Term (level2)	p_value	intersect
reproduction	3.91918e-05	ENSSSCG00000002635(SPIRE2),ENSSSCG00000010015(OSBP2),ENSSSCG00000010023(PLA2G3),ENSSSCG00000010025(LIMK2),ENSSSCG00000010027(PATZ1),ENSSSCG00000024687(FANCA),ENSSSCG00000039238(CABS1)
developmental process	0.00112992	ENSSSCG00000004979(MYO9A),ENSSSCG00000008888(NPY1R),ENSSSCG00000008889(NPY5R),ENSSSCG00000008923(STAP1),ENSSSCG00000008924(UBA6),ENSSSCG00000009266(ODAM),ENSSSCG00000009267(CSN3),ENSSSCG00000010015(OSBP2),ENSSSCG00000010023(PLA2G3),ENSSSCG00000010025(LIMK2),ENSSSCG00000010027(PATZ1),ENSSSCG00000010030(EIF4ENIF1),ENSSSCG00000010052(BCR),ENSSSCG00000024592(ANKRD17),ENSSSCG00000024687(FANCA),ENSSSCG…
signaling	0.00125434	ENSSSCG00000004979(MYO9A),ENSSSCG00000008888(NPY1R),ENSSSCG00000008889(NPY5R),ENSSSCG00000008923(STAP1),ENSSSCG00000008924(UBA6),ENSSSCG00000010026(PIK3IP1),ENSSSCG00000010046(GNAZ),ENSSSCG00000010048(RAB36),ENSSSCG00000010052(BCR),ENSSSCG00000011791(MAP3K13),ENSSSCG00000011986(OR5K4),ENSSSCG00000020924(MC1R),ENSSSCG00000024592(ANKRD17),ENSSSCG00000024687(FANCA),ENSSSCG00000025401(CDK10),ENSSSCG0…
response to stimulus	0.00421443	ENSSSCG00000004979(MYO9A),ENSSSCG00000008888(NPY1R),ENSSSCG00000008889(NPY5R),ENSSSCG00000008923(STAP1),ENSSSCG00000008924(UBA6),ENSSSCG00000009266(ODAM),ENSSSCG00000010024(RNF185),ENSSSCG00000010026(PIK3IP1),ENSSSCG00000010046(GNAZ),ENSSSCG00000010048(RAB36),ENSSSCG00000010052(BCR),ENSSSCG00000011791(MAP3K13),ENSSSCG00000011986(OR5K4),ENSSSCG00000020924(MC1R),ENSSSCG00000023797(STATH),ENSSSCG000…
regulation of biological process	0.00526924	ENSSSCG00000004979(MYO9A),ENSSSCG00000008888(NPY1R),ENSSSCG00000008889(NPY5R),ENSSSCG00000008923(STAP1),ENSSSCG00000008924(UBA6),ENSSSCG00000010026(PIK3IP1),ENSSSCG00000010046(GNAZ),ENSSSCG00000010048(RAB36),ENSSSCG00000010052(BCR),ENSSSCG00000011791(MAP3K13),ENSSSCG00000011986(OR5K4),ENSSSCG00000020924(MC1R),ENSSSCG00000024592(ANKRD17),ENSSSCG00000024687(FANCA),ENSSSCG00000025401(CDK10),ENSSSCG0…
immune system process	0.0181805	ENSSSCG00000008923(STAP1),ENSSSCG00000010023(PLA2G3),ENSSSCG00000010027(PATZ1),ENSSSCG00000010052(BCR),ENSSSCG00000024592(ANKRD17),ENSSSCG00000024687(FANCA)
single-organism process	0.0187543	ENSSSCG00000002635(SPIRE2)ENSSSCG00000004979(MYO9A),ENSSSCG00000008888(NPY1R),ENSSSCG00000008889(NPY5R),ENSSSCG00000008923(STAP1),ENSSSCG00000008924(UBA6),ENSSSCG00000009266(ODAM),ENSSSCG00000010015(OSBP2),ENSSSCG00000010023(PLA2G3),ENSSSCG00000010026(PIK3IP1),ENSSSCG00000010027(PATZ1),ENSSSCG00000010030(EIF4ENIF1),ENSSSCG00000010046(GNAZ),ENSSSCG00000010048(RAB36),ENSSSCG00000010052(BCR),ENSSSCG…
biological regulation	0.0214766	ENSSSCG00000004979(MYO9A),ENSSSCG00000008888(NPY1R),ENSSSCG00000008889(NPY5R),ENSSSCG00000008923(STAP1),ENSSSCG00000008924(UBA6),ENSSSCG00000010026(PIK3IP1),ENSSSCG00000010046(GNAZ),ENSSSCG00000010048(RAB36),ENSSSCG00000010052(BCR),ENSSSCG00000011791(MAP3K13),ENSSSCG00000011986(OR5K4),ENSSSCG00000020924(MC1R),ENSSSCG00000024592(ANKRD17),ENSSSCG00000024687(FANCA),ENSSSCG00000025401(CDK10）
locomotion	0.0223103	ENSSSCG00000008923(STAP1),ENSSSCG00000010023(PLA2G3),ENSSSCG00000010052(BCR)
cellular process	0.0248761	ENSSSCG00000002635(SPIRE2),ENSSSCG00000004989(FBXO33),ENSSSCG00000008888(NPY1R),ENSSSCG00000008889(NPY5R),ENSSSCG00000008923(STAP1),ENSSSCG00000008924(UBA6),ENSSSCG00000009266(ODAM),ENSSSCG00000010015(OSBP2),ENSSSCG00000010017(SMTN),ENSSSCG00000010023(PLA2G3),ENSSSCG00000010024(RNF185),ENSSSCG00000010025(LIMK2),ENSSSCG00000010026(PIK3IP1),ENSSSCG00000010027(PATZ1),ENSSSCG00000010030(EIF4ENIF1),EN…
multicellular organismal process	0.0321226	ENSSSCG00000008888(NPY1R),ENSSSCG00000008924(UBA6),ENSSSCG00000010017(SMTN),ENSSSCG00000010052(BCR),ENSSSCG00000011986(OR5K4),ENSSSCG00000020924(MC1R)
growth	0.0362624	ENSSSCG00000008888(NPY1R),ENSSSCG00000029781(SELENOM)
cellular component organization or biogenesis	0.0374022	ENSSSCG00000002635(SPIRE2),ENSSSCG00000004979(MYO9A)ENSSSCG00000008923(STAP1),ENSSSCG00000009266(ODAM),ENSSSCG00000010017(SMTN),ENSSSCG00000010023(PLA2G3),ENSSSCG00000010052(BCR),ENSSSCG00000025401(CDK10),ENSSSCG00000030345(INPP5J)
localization	0.0446948	ENSSSCG00000002635(SPIRE2),ENSSSCG00000008923(STAP1),ENSSSCG00000008947(COX18),ENSSSCG00000009267(CSN3),ENSSSCG00000010015(OSBP2),ENSSSCG00000010023(PLA2G3),ENSSSCG00000010048(RAB36),ENSSSCG00000010052(BCR),ENSSSCG00000029781(SELENOM)
metabolic process	0.0448788	ENSSSCG00000004989(FBXO33),ENSSSCG00000008888(NPY1R),ENSSSCG00000008923(STAP1),ENSSSCG00000008924(UBA6),ENSSSCG00000009266(ODAM),ENSSSCG00000010023(PLA2G3),ENSSSCG00000010024(RNF185),ENSSSCG00000010025(LIMK2),ENSSSCG00000010026(PIK3IP1),ENSSSCG00000010027(PATZ1),ENSSSCG00000010030(EIF4ENIF1),ENSSSCG00000010052(BCR),ENSSSCG00000011791(MAP3K13),ENSSSCG00000020924(MC1R),ENSSSCG00000022671(GALNT13),E…
biological adhesion	0.0453505	ENSSSCG00000024687(FANCA)
catalytic activity	0.0494392	ENSSSCG00000002639(-),ENSSSCG00000008924(UBA6),ENSSSCG00000010025(LIMK2),ENSSSCG00000010046(GNAZ),ENSSSCG00000010048(RAB36),ENSSSCG00000010052(BCR),ENSSSCG00000011791(MAP3K13),ENSSSCG00000022671(GALNT13),ENSSSCG00000025401(CDK10),ENSSSCG00000025616(SENP8),ENSSSCG00000029658(-),ENSSSCG00000030345(INPP5J),ENSSSCG00000040296(EHHADH)
binding	4.85408e-05	ENSSSCG00000002635(SPIRE2),ENSSSCG00000002639(-),ENSSSCG00000004979(MYO9A),ENSSSCG00000008923(STAP1),ENSSSCG00000010015(OSBP2),ENSSSCG00000010016(MORC2),ENSSSCG00000010024(RNF185),ENSSSCG00000010025(LIMK2),ENSSSCG00000010026(PIK3IP1),ENSSSCG00000010027(PATZ1),ENSSSCG00000010029(DRG1),ENSSSCG00000010030(EIF4ENIF1),ENSSSCG00000010046(GNAZ),ENSSSCG00000010048(RAB36),ENSSSCG00000010052(BCR),ENSSSCG00…
transporter activity	0.000830649	ENSSSCG00000004983(-),ENSSSCG00000008947(COX18),ENSSSCG00000024860(-)
molecular function regulator	0.000918694	ENSSSCG00000004979(MYO9A),ENSSSCG00000010052(BCR)
structural molecule activity	0.000926893	ENSSSCG00000002639(-),ENSSSCG00000030310(-)
nucleic acid binding transcription factor activity	0.00107043	ENSSSCG00000010027(PATZ1),ENSSSCG00000036102(TCF25)
extracellular region	0.00109298	ENSSSCG00000009263(-),ENSSSCG00000009266(ODAM),ENSSSCG00000009267(CSN3),ENSSSCG00000010023(PLA2G3),ENSSSCG00000023797(STATH),ENSSSCG00000029658(-)
membrane	0.00116001	ENSSSCG00000002635(SPIRE2),ENSSSCG00000008888(NPY1R),ENSSSCG00000008889(NPY5R),ENSSSCG00000010015(OSBP2),ENSSSCG00000010046(GNAZ),ENSSSCG00000010052(BCR),ENSSSCG00000011986(OR5K4),ENSSSCG00000020924(MC1R),ENSSSCG00000029658(-),ENSSSCG00000030345(INPP5J),ENSSSCG00000031554(-),ENSSSCG00000036574(-)
cell part	0.00179085	ENSSSCG00000002635(SPIRE2),ENSSSCG00000002639(-),ENSSSCG00000004979(MYO9A),ENSSSCG00000004983(-),ENSSSCG00000008888(NPY1R),ENSSSCG00000008889(NPY5R),ENSSSCG00000008923(STAP1),ENSSSCG00000008924(UBA6),ENSSSCG00000009266(ODAM),ENSSSCG00000010015(OSBP2),ENSSSCG00000010016(MORC2),ENSSSCG00000010017(SMTN),ENSSSCG00000010023(PLA2G3),ENSSSCG00000010024(RNF185),ENSSSCG00000010025(LIMK2),ENSSSCG0000001002…
organelle	0.00184155	ENSSSCG00000002635(SPIRE2),ENSSSCG00000002639(-),ENSSSCG00000004979(MYO9A),ENSSSCG00000004983(-),ENSSSCG00000008923(STAP1),ENSSSCG00000009266(ODAM),ENSSSCG00000010015(OSBP2),ENSSSCG00000010016(MORC2),ENSSSCG00000010017(SMTN),ENSSSCG00000010023(PLA2G3),ENSSSCG00000010024(RNF185),ENSSSCG00000010025(LIMK2),ENSSSCG00000010027(PATZ1),ENSSSCG00000010029(DRG1),ENSSSCG00000010030(EIF4ENIF1),ENSSSCG000000…
macromolecular complex	0.00288433	ENSSSCG00000004979(MYO9A),ENSSSCG00000008923(STAP1),ENSSSCG00000010017(SMTN),ENSSSCG00000010024(RNF185),ENSSSCG00000010029(DRG1),ENSSSCG00000010030(EIF4ENIF1),ENSSSCG00000010046(GNAZ),ENSSSCG00000010052(BCR),ENSSSCG00000024687(FANCA),ENSSSCG00000029228(ZNF276),ENSSSCG00000030310(-),ENSSSCG00000034267(-)
cell	0.0038374	ENSSSCG00000002635(SPIRE2),ENSSSCG00000004979(MYO9A),ENSSSCG00000004983(-),ENSSSCG00000008888(NPY1R),ENSSSCG00000008889(NPY5R),ENSSSCG00000008923(STAP1),ENSSSCG00000008924(UBA6),ENSSSCG00000009266(ODAM),ENSSSCG00000010015(OSBP2),ENSSSCG00000010016(MORC2),ENSSSCG00000010017(SMTN),ENSSSCG00000010023(PLA2G3),ENSSSCG00000010024(RNF185),ENSSSCG00000010025(LIMK2),ENSSSCG00000010027(PATZ1),ENSSSCG000000…
extracellular region part	0.00540341	ENSSSCG00000009266(ODAM),ENSSSCG00000009267(CSN3)
organelle part	0.00562709	ENSSSCG00000008923(STAP1),ENSSSCG00000010017(SMTN),ENSSSCG00000010023(PLA2G3),ENSSSCG00000010027(PATZ1),ENSSSCG00000010029(DRG1),ENSSSCG00000024592(ANKRD17),ENSSSCG00000024687(FANCA),ENSSSCG00000025401(CDK10)
membrane-enclosed lumen	0.00567001	ENSSSCG00000008923(STAP1),ENSSSCG00000010027(PATZ1),ENSSSCG00000010029(DRG1),ENSSSCG00000024687(FANCA)

## Sheet: Sheet2
GO Term (level2): the name of GO term
p_value
intersect: the genes enriched in corresponding term
