# Supplementary material for: Identification of Signatures of Selection by Whole-Genome Resequencing of a Chinese Native Pig
Source: Front Genet. 2020 Sep 17;11:566255. doi: 10.3389/fgene.2020.566255 (PMC7527633; doi:10.3389/fgene.2020.566255)
Supplement: Supplementary file 8 [file Table_8.XLSX]

## Sheet: Sheet1
KEGG_B_class	Pathway	Pvalue	Pathway ID	Genes
Digestive system	Carbohydrate digestion and absorption	0.000830852	ko04973	ENSSSCG00000024860(-);ENSSSCG00000024860(-);ENSSSCG00000024860(-)
Digestive system	Mineral absorption	0.00164672	ko04978	ENSSSCG00000024860(-);ENSSSCG00000024860(-);ENSSSCG00000024860(-)
Digestive system	Bile secretion	0.00364422	ko04976	ENSSSCG00000024860(-);ENSSSCG00000024860(-);ENSSSCG00000024860(-)
Immune system	Fc gamma R-mediated phagocytosis	0.00602011	ko04666	ENSSSCG00000010025(LIMK2);ENSSSCG00000010025(LIMK2);ENSSSCG00000010025(LIMK2)
Glycan biosynthesis and metabolism	Mucin type O-glycan biosynthesis	0.00636492	ko00512	ENSSSCG00000022671(GALNT13);ENSSSCG00000022671(GALNT13)
Development	Axon guidance	0.0199127	ko04360	ENSSSCG00000010025(LIMK2);ENSSSCG00000010025(LIMK2);ENSSSCG00000010025(LIMK2)
Digestive system	Salivary secretion	0.0503372	ko04970	ENSSSCG00000023797(STATH);ENSSSCG00000036999(-)
Cellular community - eukaryotes	Gap junction	0.0641464	ko04540	ENSSSCG00000002639(-);ENSSSCG00000020924(MC1R)
Cell motility	Regulation of actin cytoskeleton	0.0646362	ko04810	ENSSSCG00000010025(LIMK2);ENSSSCG00000010025(LIMK2);ENSSSCG00000010025(LIMK2)
Carbohydrate metabolism	Butanoate metabolism	0.0822466	ko00650	ENSSSCG00000040296(EHHADH)
Signaling molecules and interaction	Neuroactive ligand-receptor interaction	0.087348	ko04080	ENSSSCG00000008888(NPY1R);ENSSSCG00000008889(NPY5R);ENSSSCG00000034007(-)
Lipid metabolism	alpha-Linolenic acid metabolism	0.0876736	ko00592	ENSSSCG00000010023(PLA2G3)
Carbohydrate metabolism	Propanoate metabolism	0.109076	ko00640	ENSSSCG00000040296(EHHADH)
Development	Dorso-ventral axis formation	0.109076	ko04320	ENSSSCG00000002635(SPIRE2)
Transport and catabolism	Phagosome	0.113728	ko04145	ENSSSCG00000002639(-);ENSSSCG00000020924(MC1R)
Metabolism of other amino acids	beta-Alanine metabolism	0.116978	ko00410	ENSSSCG00000040296(EHHADH)
Amino acid metabolism	Tryptophan metabolism	0.129998	ko00380	ENSSSCG00000040296(EHHADH)
Lipid metabolism	Linoleic acid metabolism	0.135155	ko00591	ENSSSCG00000010023(PLA2G3)
Lipid metabolism	Fatty acid degradation	0.14538	ko00071	ENSSSCG00000040296(EHHADH)
Digestive system	Fat digestion and absorption	0.152973	ko04975	ENSSSCG00000010023(PLA2G3)
Replication and repair	Fanconi anemia pathway	0.157999	ko03460	ENSSSCG00000024687(FANCA)
Lipid metabolism	Ether lipid metabolism	0.160502	ko00565	ENSSSCG00000010023(PLA2G3)
Global and overview maps	Fatty acid metabolism	0.162997	ko01212	ENSSSCG00000040296(EHHADH)
Amino acid metabolism	Valine, leucine and isoleucine degradation	0.175368	ko00280	ENSSSCG00000040296(EHHADH)
Amino acid metabolism	Lysine degradation	0.20197	ko00310	ENSSSCG00000040296(EHHADH)
Endocrine system	Regulation of lipolysis in adipocyte	0.209081	ko04923	ENSSSCG00000008888(NPY1R)
Carbohydrate metabolism	Inositol phosphate metabolism	0.234641	ko00562	ENSSSCG00000030345(INPP5J)
Lipid metabolism	Arachidonic acid metabolism	0.234641	ko00590	ENSSSCG00000010023(PLA2G3)
Endocrine system	PPAR signaling pathway	0.248248	ko03320	ENSSSCG00000040296(EHHADH)
Nervous system	Long-term depression	0.248248	ko04730	ENSSSCG00000010046(GNAZ)
Transport and catabolism	Peroxisome	0.272595	ko04146	ENSSSCG00000040296(EHHADH)
Lipid metabolism	Glycerophospholipid metabolism	0.321089	ko00564	ENSSSCG00000010023(PLA2G3)
Digestive system	Pancreatic secretion	0.341194	ko04972	ENSSSCG00000010023(PLA2G3)
Signal transduction	Phosphatidylinositol signaling system	0.349076	ko04070	ENSSSCG00000030345(INPP5J)
Endocrine system	GnRH signaling pathway	0.352983	ko04912	ENSSSCG00000034007(-)
Global and overview maps	Carbon metabolism	0.364569	ko01200	ENSSSCG00000040296(EHHADH)
Circulatory system	Vascular smooth muscle contraction	0.440292	ko04270	ENSSSCG00000010023(PLA2G3)
Global and overview maps	Biosynthesis of secondary metabolites	0.443391	ko01110	ENSSSCG00000010023(PLA2G3);ENSSSCG00000040296(EHHADH)
Global and overview maps	Microbial metabolism in diverse environments	0.502816	ko01120	ENSSSCG00000040296(EHHADH)
Folding, sorting and degradation	Ubiquitin mediated proteolysis	0.505836	ko04120	ENSSSCG00000008924(UBA6)
Folding, sorting and degradation	Protein processing in endoplasmic reticulum	0.511822	ko04141	ENSSSCG00000010024(RNF185)
Global and overview maps	Metabolic pathways	0.566206	ko01100	ENSSSCG00000010023(PLA2G3);ENSSSCG00000022671(GALNT13);ENSSSCG00000022671(GALNT13);ENSSSCG00000030345(INPP5J);ENSSSCG00000040296(EHHADH)
Sensory system	Olfactory transduction	0.59213	ko04740	ENSSSCG00000011986(OR5K4);ENSSSCG00000031554(-);ENSSSCG00000036574(-)
Global and overview maps	Biosynthesis of antibiotics	0.593698	ko01130	ENSSSCG00000040296(EHHADH)
Signal transduction	cAMP signaling pathway	0.601122	ko04024	ENSSSCG00000008888(NPY1R)
Signal transduction	Ras signaling pathway	0.613206	ko04014	ENSSSCG00000010023(PLA2G3)
Signal transduction	MAPK signaling pathway	0.669586	ko04010	ENSSSCG00000011791(MAP3K13)
Translation	Ribosome	0.823752	ko03010	ENSSSCG00000030310(-)

## Sheet: Sheet2
Pathway ID: the ID of the pathway
Genes: genes enriched in the pathway
