# Supplementary material for: Identification of Signatures of Selection by Whole-Genome Resequencing of a Chinese Native Pig
Source: Front Genet. 2020 Sep 17;11:566255. doi: 10.3389/fgene.2020.566255 (PMC7527633; doi:10.3389/fgene.2020.566255)
Supplement: Supplementary file 9 [file Table_9.XLSX]

## Sheet: Overlapping QTL
chr	QTL start site (bp)	QTL stop site (bp)	QTL trait	QTL information
1	16114132	62261447	Meat_and_Carcass_QTL	QTL_ID=7015;Name=Percentage type IIa fibers;Abbrev=FIB2AP;PUBMED_ID=18641172;trait_ID=440;trait=Percentage type IIa fibers;FlankMarker=SW1515,CGA;breed=iberian,Landrace;VTO_name=type IIa muscle fiber quantity;Map_Type=Linkage;Model=Mendelian;Test_Base=Comparison-wise;peak_cM=17.6;Significance=Significant;P-value=0.0050;Likelihood_Ratio=10.59;Dominance_Effect=-1.61;Additive_Effect=-0.70
1	26587370	50856261	Meat_and_Carcass_QTL	QTL_ID=3866;Name=Loin muscle area;Abbrev=LMA;PUBMED_ID=11808631;trait_ID=86;trait=Loin muscle area;VTO_name=longissimus thoracis muscle area;Map_Type=Linkage;peak_cM=18;P-value=<0.05
1	20064508	52874641	Meat_and_Carcass_QTL	QTL_ID=3980;Name=Meat color a*;Abbrev=CIEa;PUBMED_ID=17121599;trait_ID=422;trait=Meat color a*;FlankMarker=SW64,SW2130;PTO_name=meat color redness;Map_Type=Linkage;peak_cM=32.8;Significance=Suggestive;P-value=0.48
1	16114132	52874641	Production_QTL	QTL_ID=16844;Name=Average daily gain;Abbrev=ADG;PUBMED_ID=21040563;trait_ID=144;trait=Average daily gain;FlankMarker=SWR485,SW2130;breed=meishan（眉山猪）,pietrain,Wild boar;VTO_name=postnatal growth trait;CMO_name=average daily body weight gain;Map_Type=Linkage;Model=Mendelian;Test_Base=Comparison-wise;peak_cM=37.1;Significance=Significant;P-value=0.0001;F-Stat=3.27
1	32319237	48054350	Meat_and_Carcass_QTL	QTL_ID=4018;Name=Marbling;Abbrev=MARB;PUBMED_ID=16783645;trait_ID=17;trait=Marbling;VTO_name=intramuscular adipose amount;PTO_name=intramuscular fat content;Map_Type=Linkage;peak_cM=41.1;P-value=<0.05;F-Stat=7.6
1	24647055	52874641	Production_QTL	QTL_ID=16885;Name=Average daily gain;Abbrev=ADG;PUBMED_ID=21040563;trait_ID=144;trait=Average daily gain;FlankMarker=SWR2300,SW2130;breed=pietrain,Wild boar;VTO_name=postnatal growth trait;CMO_name=average daily body weight gain;Map_Type=Linkage;Model=-;peak_cM=41.2;Significance=Significant;P-value=<0.05
1	35389848	52874641	Production_QTL	QTL_ID=841;Name=Average daily gain;Abbrev=ADG;PUBMED_ID=ISU0007;trait_ID=144;trait=Average daily gain;FlankMarker=S0008,SW2130;VTO_name=postnatal growth trait;CMO_name=average daily body weight gain;Map_Type=Linkage;peak_cM=43;Significance=Significant;F-Stat=9.3;Variance=6.4;Dominance_Effect=-5.6;Additive_Effect=-30.0
1	43375367	65079451	Meat_and_Carcass_QTL	QTL_ID=4013;Name=Loin muscle area;Abbrev=LMA;PUBMED_ID=16783645;trait_ID=86;trait=Loin muscle area;VTO_name=longissimus thoracis muscle area;Map_Type=Linkage;peak_cM=44.5;P-value=<0.01;F-Stat=8.66
1	22514169	52874641	Meat_and_Carcass_QTL	QTL_ID=43;Name=Backfat at tenth rib;Abbrev=10RIBBFT;PUBMED_ID=11471058;trait_ID=7;trait=Backfat at tenth rib;FlankMarker=SW1515,SW1332,SW1851,SW1653,SW1430;VTO_name=subcutaneous adipose thickness;CMO_name=back fat thickness, 10th rib;Map_Type=Linkage;peak_cM=44.6;Significance=Suggestive;Significance=Significant;F-Stat=11.32;Variance=4.78;Dominance_Effect=0.06;Additive_Effect=0.04
1	43375367	60090096	Meat_and_Carcass_QTL	QTL_ID=4014;Name=Backfat at tenth rib;Abbrev=10RIBBFT;PUBMED_ID=16783645;trait_ID=7;trait=Backfat at tenth rib;VTO_name=subcutaneous adipose thickness;CMO_name=back fat thickness, 10th rib;Map_Type=Linkage;peak_cM=45.3;P-value=<0.01;F-Stat=8.24
1	2701298	292955427	Meat_and_Carcass_QTL	QTL_ID=38073;Name=Muscle moisture percentage;Abbrev=MMP;PUBMED_ID=25888076;trait_ID=52;trait=Muscle moisture percentage;FlankMarker=SW1514,SW1301;breed=Landrace,Korean native pig;VTO_name=muscle water amount;PTO_name=meat water content;Map_Type=Linkage;Model=Mendelian;Test_Base=Chromosome-wise;peak_cM=1.6;Significance=Significant;P-value=<0.05;F-Stat=8.4;Variance=0.9;Additive_Effect=-0.181
1	11871848	116126341	Meat_and_Carcass_eQTL	QTL_ID=8349;Name=Drip loss;Abbrev=DRIPL;PUBMED_ID=18671879;trait_ID=37;trait=Drip loss;breed=duroc,pietrain;PTO_name=meat water holding capacity;Map_Type=Linkage;Model=Mendelian;Test_Base=chromosome-wise;peak_cM=10;Significance=Significant;LOD-score=2.16;P-value=0.007033;F-Stat=5.32
1	16114132	289571736	Production_QTL	QTL_ID=5232;Name=Body weight (birth);Abbrev=BW;PUBMED_ID=18651874;trait_ID=153;trait=Body weight (birth);FlankMarker=SW1515;breed=large white,meishan（眉山猪）;VTO_name=body mass;CMO_name=body weight;Map_Type=Linkage;Model=Mendelian;Test_Base=Chromosome-wise;peak_cM=16.4;Significance=Significant;P-value=<0.05;F-Stat=4.66;Variance=1.47;Additive_Effect=0.05
1	15454564	69718238	Meat_and_Carcass_QTL	QTL_ID=3863;Name=Leaf fat weight;Abbrev=LFW;PUBMED_ID=11808631;trait_ID=172;trait=Leaf fat weight;VTO_name=internal adipose amount;Map_Type=Linkage;peak_cM=20;P-value=<0.05
1	7964370	252283830	Meat_and_Carcass_QTL	QTL_ID=5671;Name=Shoulder subcutaneous fat thickness;Abbrev=SHOUFATD;PUBMED_ID=17459017;trait_ID=321;trait=Shoulder subcutaneous fat thickness;FlankMarker=SW1824,SW1957;breed=duroc,pietrain;VTO_name=subcutaneous adipose thickness;Map_Type=Linkage;Model=Mendelian;Test_Base=Genome-wise;peak_cM=41.1;Significance=Significant;P-value=<0.01;F-Stat=10.05;Variance=3.42;Dominance_Effect=0.04;Additive_Effe…
1	7964370	257944209	Meat_and_Carcass_QTL	QTL_ID=5670;Name=Average backfat thickness;Abbrev=BFT;PUBMED_ID=17459017;trait_ID=2;trait=Average backfat thickness;FlankMarker=SW1824,S0155;breed=duroc,pietrain;VTO_name=subcutaneous adipose thickness;CMO_name=back fat thickness;Map_Type=Linkage;Model=Mendelian;Test_Base=Genome-wise;peak_cM=42.8;Significance=Significant;P-value=<0.01;F-Stat=10.59;Variance=3.59;Dominance_Effect=0.01;Additive_Effe…
1	36144885	154329026	Meat_and_Carcass_QTL	QTL_ID=5672;Name=Backfat at tenth rib;Abbrev=10RIBBFT;PUBMED_ID=17459017;trait_ID=7;trait=Backfat at tenth rib;FlankMarker=SW1851,SW2166;breed=duroc,pietrain;VTO_name=subcutaneous adipose thickness;CMO_name=back fat thickness, 10th rib;Map_Type=Linkage;Model=Mendelian;Test_Base=Chromosome-wise;peak_cM=45.2;Significance=Significant;P-value=<0.05;F-Stat=5.78;Variance=1.99;Dominance_Effect=0.01;Addi…
1	24647055	257944209	Meat_and_Carcass_QTL	QTL_ID=5676;Name=Subcutanous fat area;Abbrev=FATAREA;PUBMED_ID=17459017;trait_ID=14;trait=Subcutanous fat area;FlankMarker=SWR2300,S0155;breed=duroc,pietrain;VTO_name=subcutaneous adipose amount;PTO_name=dressed carcass fat content;Map_Type=Linkage;Model=Mendelian;Test_Base=Genome-wise;peak_cM=45.2;Significance=Significant;P-value=<0.01;F-Stat=16.05;Variance=5.35;Dominance_Effect=-0.01;Additive_E…
1	16114132	252283830	Meat_and_Carcass_QTL	QTL_ID=5679;Name=Belly meat content;Abbrev=BYLEAN;PUBMED_ID=17459017;trait_ID=473;trait=Belly meat content;FlankMarker=SW1515,SW1957;breed=duroc,pietrain;PTO_name=belly muscle percentage;Map_Type=Linkage;Model=Mendelian;Test_Base=Genome-wise;peak_cM=46.1;Significance=Significant;P-value=<0.01;F-Stat=10.35;Variance=3.52;Dominance_Effect=-0.03;Additive_Effect=-0.70
1	20064508	274130998	Health_QTL	QTL_ID=15047;Name=White blood cell number;Abbrev=WBC;PUBMED_ID=22035003;trait_ID=99;trait=White blood cell number;FlankMarker=SW64,SW373;breed=Landrace,Korean native pig;VTO_name=leukocyte quantity;CMO_name=total white blood cell count;Map_Type=Linkage;Model=Mendelian;Test_Base=Genome-wise;peak_cM=52;Significance=Suggestive;LOD-score=2.4;F-Stat=11.1;Variance=1.5;Additive_Effect=0.708
1	20064508	210644363	Production_QTL	QTL_ID=29689;Name=Body weight (20 weeks);Abbrev=Wt;PUBMED_ID=24797173;trait_ID=803;trait=Body weight (20 weeks);FlankMarker=SW64,SW962;breed=Landrace,Korean native pig;VTO_name=body mass;CMO_name=body weight;Map_Type=Linkage;Model=Mendelian;Test_Base=Genome-wise;peak_cM=55;Significance=Significant;P-value=<0.05;F-Stat=14.3;Variance=1.4;Additive_Effect=-1.62
1	36144885	105086765	Meat_and_Carcass_QTL	QTL_ID=5960;Name=Estimated carcass lean content;Abbrev=ECLC;PUBMED_ID=18712441;trait_ID=217;trait=Estimated carcass lean content;FlankMarker=SW1851,S0312;breed=duroc,pietrain;PTO_name=dressed carcass muscle content;Map_Type=Linkage;Model=Mendelian;Test_Base=Chromosome-wise;peak_cM=56.3;Significance=Significant;P-value=<0.05;Variance=2.49;Dominance_Effect=-0.09;Additive_Effect=-0.51
1	36144885	204653903	Health_QTL	QTL_ID=9658;Name=PRRSV antibody titer;Abbrev=PRRSVAB;PUBMED_ID=19490209;trait_ID=617;trait=PRRSV antibody titer;FlankMarker=SW1851;breed=duroc;VTO_name=blood immunoglobulin amount;CMO_name=antibody titer;Map_Type=Linkage;Model=Mendelian;Test_Base=Genome-wise;peak_cM=56.4;Significance=Significant;P-value=<0.01;F-Stat=15.0;Variance=16.3
1	24647055	119841750	Meat_and_Carcass_QTL	QTL_ID=16901;Name=Carcass weight (hot);Abbrev=HCWT;PUBMED_ID=21040563;trait_ID=77;trait=Carcass weight (hot);FlankMarker=SWR2300;breed=meishan（眉山猪）,Wild boar;PTO_name=dressed carcass weight;CMO_name=carcass weight;Map_Type=Linkage;Model=-;peak_cM=56.8;Significance=Significant;P-value=<0.05
1	35389848	120316411	Meat_and_Carcass_QTL	QTL_ID=16831;Name=Backfat at last rib;Abbrev=LRIBF;PUBMED_ID=21040563;trait_ID=382;trait=Backfat at last rib;FlankMarker=S0008;breed=meishan（眉山猪）,pietrain,Wild boar;VTO_name=subcutaneous adipose thickness;CMO_name=back fat thickness, last rib;Map_Type=Linkage;Model=Mendelian;Test_Base=Comparison-wise;peak_cM=61.2;Significance=Significant;P-value=0.0195;F-Stat=3.11
1	2701298	274130998	Meat_and_Carcass_QTL	QTL_ID=38049;Name=Marbling;Abbrev=MARB;PUBMED_ID=25888076;trait_ID=17;trait=Marbling;FlankMarker=SW1514,SW373;breed=Landrace,Korean native pig;VTO_name=intramuscular adipose amount;PTO_name=intramuscular fat content;Map_Type=Linkage;Model=Mendelian;Test_Base=Genome-wise;peak_cM=62.1;Significance=Significant;P-value=<0.05;F-Stat=14.6;Variance=1.7;Additive_Effect=-0.171
1	35389848	228164160	Health_QTL	QTL_ID=4260;Name=CD2-positive leukocyte number;Abbrev=CD2L;PUBMED_ID=16026345;trait_ID=449;trait=CD2-positive leukocyte number;FlankMarker=S0008;VTO_name=leukocyte quantity;Map_Type=Linkage;peak_cM=63;Significance=Significant;P-value=<0.05;F-Stat=4.7;Additive_Effect=1.47
1	35389848	169149638	Meat_and_Carcass_QTL	QTL_ID=3222;Name=Dressing percentage;Abbrev=DRESS%;PUBMED_ID=17965326;trait_ID=223;trait=Dressing percentage;FlankMarker=S0331,S0008;PTO_name=dressing percentage;Map_Type=Linkage;peak_cM=66.1;Significance=Significant;F-Stat=6.03;Dominance_Effect=0.05;Additive_Effect=-0.42
1	35389848	230570794	Meat_and_Carcass_QTL	QTL_ID=79;Name=Muscle fat content;Abbrev=MFCON;PUBMED_ID=11471059;trait_ID=354;trait=Muscle fat content;FlankMarker=S0008,SW1616,SW1902;PTO_name=meat lipid content;Map_Type=Linkage;peak_cM=69.3;Significance=Suggestive;F-Stat=6.06;Variance=2.90;Dominance_Effect=0.13;Additive_Effect=0.08
1	42824511	293329173	Meat_and_Carcass_QTL	QTL_ID=31809;Name=Skin thickness;Abbrev=SKINT;PUBMED_ID=24796629;trait_ID=198;trait=Skin thickness;breed=duroc,Erhualian（二花脸猪）;VTO_name=skin thickness;Map_Type=Linkage;Model=Mendelian;Test_Base=Chromosome-wise;peak_cM=80.4;Significance=Significant;P-value=<0.05;F-Stat=8.36;Variance=0.07;Dominance_Effect=0.26;Additive_Effect=0.10
1	18004420	242497921	Health_QTL	QTL_ID=7592;Name=Melanoma susceptibility;Abbrev=MELAN;PUBMED_ID=17066441;trait_ID=553;trait=Melanoma susceptibility;FlankMarker=SW1020;CMO_name=disease process measurement;Map_Type=Linkage;Model=Mendelian;Test_Base=Chromosome-wise;peak_cM=85.0;Significance=Significant;P-value=<0.05
1	15380966	242497921	Health_QTL	QTL_ID=7567;Name=Melanoma susceptibility;Abbrev=MELAN;PUBMED_ID=17066441;trait_ID=553;trait=Melanoma susceptibility;FlankMarker=SW1020;CMO_name=disease process measurement;Map_Type=Linkage;Model=Mendelian;Test_Base=Chromosome-wise;peak_cM=88;Significance=Significant;P-value=<0.05
1	7964370	292955427	Production_QTL	QTL_ID=5680;Name=Average daily gain;Abbrev=ADG;PUBMED_ID=17459017;trait_ID=144;trait=Average daily gain;FlankMarker=SW1824,SW1301;breed=duroc,pietrain;VTO_name=postnatal growth trait;CMO_name=average daily body weight gain;Map_Type=Linkage;Model=Mendelian;Test_Base=Genome-wise;peak_cM=88.9;Significance=Significant;P-value=<0.01;F-Stat=9.01;Variance=3.17;Dominance_Effect=-29.11;Additive_Effect=17.…
1	32319237	289379107	Exterior_QTL	QTL_ID=17635;Name=Front feet conformation;Abbrev=FRFEETC;PUBMED_ID=21418602;trait_ID=118;trait=Front feet conformation;FlankMarker=S0155;breed=duroc,pietrain;VTO_name=forelimb conformation trait;Map_Type=Linkage;Model=Mendelian;Test_Base=Chromosome-wise;peak_cM=93.9;Significance=Significant;P-value=<0.05;F-Stat=5.06;Variance=4.38;Dominance_Effect=0.16;Additive_Effect=-0.15
1	44131186	289788010	Meat_and_Carcass_QTL	QTL_ID=21206;Name=Backfat at rump;Abbrev=BFTR;PUBMED_ID=22497573;trait_ID=289;trait=Backfat at rump;breed=duroc,Erhualian（二花脸猪）;VTO_name=subcutaneous adipose thickness;CMO_name=back fat thickness;Map_Type=Linkage;Model=Mendelian;Test_Base=Genome-wise;peak_cM=118.3;Significance=Significant;P-value=<0.01;F-Stat=11.04;Variance=1.00;Dominance_Effect=0.03;Additive_Effect=-0.14
1	45939845	292033322	Reproduction_QTL	QTL_ID=5223;Name=Teat number;Abbrev=TNUM;PUBMED_ID=18651874;trait_ID=167;trait=Teat number;breed=large white,meishan（眉山猪）;VTO_name=nipple quantity;CMO_name=teat number;Map_Type=Linkage;Model=Mendelian;Test_Base=Genome-wise;peak_cM=121.3;Significance=Significant;P-value=<0.01;F-Stat=9.18;Variance=4.81;Dominance_Effect=0.05;Additive_Effect=0.53
1	45762028	290786847	Meat_and_Carcass_QTL	QTL_ID=21207;Name=Leaf fat weight;Abbrev=LFW;PUBMED_ID=22497573;trait_ID=172;trait=Leaf fat weight;breed=duroc,Erhualian（二花脸猪）;VTO_name=internal adipose amount;Map_Type=Linkage;Model=Mendelian;Test_Base=Genome-wise;peak_cM=128.3;Significance=Significant;P-value=<0.01;F-Stat=10.62;Variance=1.06;Dominance_Effect=-0.01;Additive_Effect=-0.13
1	10067182	292041505	Meat_and_Carcass_QTL	QTL_ID=21208;Name=Backfat at last rib;Abbrev=LRIBF;PUBMED_ID=22497573;trait_ID=382;trait=Backfat at last rib;breed=duroc,Erhualian（二花脸猪）;VTO_name=subcutaneous adipose thickness;CMO_name=back fat thickness, last rib;Map_Type=Linkage;Model=Mendelian;Test_Base=Genome-wise;peak_cM=128.6;Significance=Significant;P-value=<0.01;F-Stat=11.86;Variance=1.32;Dominance_Effect=0.02;Additive_Effect=-0.13
1	8025530	292730648	Meat_and_Carcass_QTL	QTL_ID=21209;Name=Shoulder subcutaneous fat thickness;Abbrev=SHOUFATD;PUBMED_ID=22497573;trait_ID=321;trait=Shoulder subcutaneous fat thickness;breed=duroc,Erhualian（二花脸猪）;VTO_name=subcutaneous adipose thickness;Map_Type=Linkage;Model=Mendelian;Test_Base=Genome-wise;peak_cM=129.5;Significance=Significant;P-value=<0.05;F-Stat=9.46;Variance=1.21;Dominance_Effect=-0.03;Additive_Effect=-0.12
1	16114132	292187438	Meat_and_Carcass_QTL	QTL_ID=5217;Name=Shoulder subcutaneous fat thickness;Abbrev=SHOUFATD;PUBMED_ID=18651874;trait_ID=321;trait=Shoulder subcutaneous fat thickness;breed=large white,meishan（眉山猪）;VTO_name=subcutaneous adipose thickness;Map_Type=Linkage;Model=Mendelian;Test_Base=Genome-wise;peak_cM=130.2;Significance=Significant;P-value=<0.01;F-Stat=8.06;Variance=6.27;Dominance_Effect=-3.11;Additive_Effect=-1.87
1	24673417	292845492	Production_QTL	QTL_ID=5262;Name=Body weight (weaning);Abbrev=WWT;PUBMED_ID=18651874;trait_ID=199;trait=Body weight (weaning);breed=large white,meishan（眉山猪）;VTO_name=body mass;CMO_name=body weight;Map_Type=Linkage;Model=Mendelian;Test_Base=Genome-wise;peak_cM=136.7;Significance=Significant;P-value=<0.05;F-Stat=6.68;Variance=2.25
1	16114132	292845492	Meat_and_Carcass_QTL	QTL_ID=5237;Name=backfat above muscle dorsi;Abbrev=SCF;PUBMED_ID=18651874;trait_ID=3;trait=backfat above muscle dorsi;breed=large white,meishan（眉山猪）;VTO_name=subcutaneous adipose thickness;CMO_name=back fat thickness;Map_Type=Linkage;Model=Mendelian;Test_Base=Chromosome-wise;peak_cM=140.4;Significance=Significant;P-value=<0.05;F-Stat=4.56;Variance=1.38
1	2701298	292955427	Meat_and_Carcass_QTL	QTL_ID=38073;Name=Muscle moisture percentage;Abbrev=MMP;PUBMED_ID=25888076;trait_ID=52;trait=Muscle moisture percentage;FlankMarker=SW1514,SW1301;breed=Landrace,Korean native pig;VTO_name=muscle water amount;PTO_name=meat water content;Map_Type=Linkage;Model=Mendelian;Test_Base=Chromosome-wise;peak_cM=1.6;Significance=Significant;P-value=<0.05;F-Stat=8.4;Variance=0.9;Additive_Effect=-0.181
1	16114132	289571736	Production_QTL	QTL_ID=5232;Name=Body weight (birth);Abbrev=BW;PUBMED_ID=18651874;trait_ID=153;trait=Body weight (birth);FlankMarker=SW1515;breed=large white,meishan（眉山猪）;VTO_name=body mass;CMO_name=body weight;Map_Type=Linkage;Model=Mendelian;Test_Base=Chromosome-wise;peak_cM=16.4;Significance=Significant;P-value=<0.05;F-Stat=4.66;Variance=1.47;Additive_Effect=0.05
1	7964370	252283830	Meat_and_Carcass_QTL	QTL_ID=5671;Name=Shoulder subcutaneous fat thickness;Abbrev=SHOUFATD;PUBMED_ID=17459017;trait_ID=321;trait=Shoulder subcutaneous fat thickness;FlankMarker=SW1824,SW1957;breed=duroc,pietrain;VTO_name=subcutaneous adipose thickness;Map_Type=Linkage;Model=Mendelian;Test_Base=Genome-wise;peak_cM=41.1;Significance=Significant;P-value=<0.01;F-Stat=10.05;Variance=3.42;Dominance_Effect=0.04;Additive_Effe…
1	7964370	257944209	Meat_and_Carcass_QTL	QTL_ID=5670;Name=Average backfat thickness;Abbrev=BFT;PUBMED_ID=17459017;trait_ID=2;trait=Average backfat thickness;FlankMarker=SW1824,S0155;breed=duroc,pietrain;VTO_name=subcutaneous adipose thickness;CMO_name=back fat thickness;Map_Type=Linkage;Model=Mendelian;Test_Base=Genome-wise;peak_cM=42.8;Significance=Significant;P-value=<0.01;F-Stat=10.59;Variance=3.59;Dominance_Effect=0.01;Additive_Effe…
1	36144885	154329026	Meat_and_Carcass_QTL	QTL_ID=5672;Name=Backfat at tenth rib;Abbrev=10RIBBFT;PUBMED_ID=17459017;trait_ID=7;trait=Backfat at tenth rib;FlankMarker=SW1851,SW2166;breed=duroc,pietrain;VTO_name=subcutaneous adipose thickness;CMO_name=back fat thickness, 10th rib;Map_Type=Linkage;Model=Mendelian;Test_Base=Chromosome-wise;peak_cM=45.2;Significance=Significant;P-value=<0.05;F-Stat=5.78;Variance=1.99;Dominance_Effect=0.01;Addi…
1	24647055	257944209	Meat_and_Carcass_QTL	QTL_ID=5676;Name=Subcutanous fat area;Abbrev=FATAREA;PUBMED_ID=17459017;trait_ID=14;trait=Subcutanous fat area;FlankMarker=SWR2300,S0155;breed=duroc,pietrain;VTO_name=subcutaneous adipose amount;PTO_name=dressed carcass fat content;Map_Type=Linkage;Model=Mendelian;Test_Base=Genome-wise;peak_cM=45.2;Significance=Significant;P-value=<0.01;F-Stat=16.05;Variance=5.35;Dominance_Effect=-0.01;Additive_E…
1	16114132	252283830	Meat_and_Carcass_QTL	QTL_ID=5679;Name=Belly meat content;Abbrev=BYLEAN;PUBMED_ID=17459017;trait_ID=473;trait=Belly meat content;FlankMarker=SW1515,SW1957;breed=duroc,pietrain;PTO_name=belly muscle percentage;Map_Type=Linkage;Model=Mendelian;Test_Base=Genome-wise;peak_cM=46.1;Significance=Significant;P-value=<0.01;F-Stat=10.35;Variance=3.52;Dominance_Effect=-0.03;Additive_Effect=-0.70
1	20064508	274130998	Health_QTL	QTL_ID=15047;Name=White blood cell number;Abbrev=WBC;PUBMED_ID=22035003;trait_ID=99;trait=White blood cell number;FlankMarker=SW64,SW373;breed=Landrace,Korean native pig;VTO_name=leukocyte quantity;CMO_name=total white blood cell count;Map_Type=Linkage;Model=Mendelian;Test_Base=Genome-wise;peak_cM=52;Significance=Suggestive;LOD-score=2.4;F-Stat=11.1;Variance=1.5;Additive_Effect=0.708
1	52874641	169149638	Meat_and_Carcass_QTL	QTL_ID=872;Name=Liver weight;Abbrev=LIVWT;PUBMED_ID=ISU0007;trait_ID=322;trait=Liver weight;FlankMarker=SW2130,SW307;VTO_name=liver mass;CMO_name=liver weight;Map_Type=Linkage;peak_cM=54.9;Significance=Significant;F-Stat=7.2;Variance=4.1;Dominance_Effect=-35.05;Additive_Effect=-56.84
1	20064508	210644363	Production_QTL	QTL_ID=29689;Name=Body weight (20 weeks);Abbrev=Wt;PUBMED_ID=24797173;trait_ID=803;trait=Body weight (20 weeks);FlankMarker=SW64,SW962;breed=Landrace,Korean native pig;VTO_name=body mass;CMO_name=body weight;Map_Type=Linkage;Model=Mendelian;Test_Base=Genome-wise;peak_cM=55;Significance=Significant;P-value=<0.05;F-Stat=14.3;Variance=1.4;Additive_Effect=-1.62
1	36144885	204653903	Health_QTL	QTL_ID=9658;Name=PRRSV antibody titer;Abbrev=PRRSVAB;PUBMED_ID=19490209;trait_ID=617;trait=PRRSV antibody titer;FlankMarker=SW1851;breed=duroc;VTO_name=blood immunoglobulin amount;CMO_name=antibody titer;Map_Type=Linkage;Model=Mendelian;Test_Base=Genome-wise;peak_cM=56.4;Significance=Significant;P-value=<0.01;F-Stat=15.0;Variance=16.3
1	52874641	233806417	Meat_and_Carcass_QTL	QTL_ID=12715;Name=External fat on ham;Abbrev=EFATHAM;PUBMED_ID=20667088;trait_ID=319;trait=External fat on ham;FlankMarker=SW2130;breed=meishan（眉山猪）,Wild boar;PTO_name=ham external fat weight;Map_Type=Linkage;Model=Mendelian;Test_Base=Genome-wise;peak_cM=57.2;Significance=Significant;P-value=<0.01;F-Stat=13.6;Variance=7.2;Dominance_Effect=0.03;Additive_Effect=-0.30
1	105086765	169149638	Meat_and_Carcass_QTL	QTL_ID=2930;Name=Marbling;Abbrev=MARB;PUBMED_ID=16174342;trait_ID=17;trait=Marbling;FlankMarker=S0312,S0331;VTO_name=intramuscular adipose amount;PTO_name=intramuscular fat content;Map_Type=Linkage;peak_cM=59.1;Significance=Significant;P-value=0.033;Dominance_Effect=0.26;Additive_Effect=-0.11
1	106187796	309614845	Meat_and_Carcass_eQTL	QTL_ID=8323;Name=Drip loss;Abbrev=DRIPL;PUBMED_ID=18671879;trait_ID=37;trait=Drip loss;breed=duroc,pietrain;PTO_name=meat water holding capacity;Map_Type=Linkage;Model=Mendelian;Test_Base=chromosome-wise;peak_cM=59;Significance=Significant;LOD-score=2.17;P-value=0.006792;F-Stat=5.36
1	2701298	274130998	Meat_and_Carcass_QTL	QTL_ID=38049;Name=Marbling;Abbrev=MARB;PUBMED_ID=25888076;trait_ID=17;trait=Marbling;FlankMarker=SW1514,SW373;breed=Landrace,Korean native pig;VTO_name=intramuscular adipose amount;PTO_name=intramuscular fat content;Map_Type=Linkage;Model=Mendelian;Test_Base=Genome-wise;peak_cM=62.1;Significance=Significant;P-value=<0.05;F-Stat=14.6;Variance=1.7;Additive_Effect=-0.171
1	105086765	154329026	Health_QTL	QTL_ID=17711;Name=Cholesterol level;Abbrev=CHOLS;PUBMED_ID=21752294;trait_ID=578;trait=Cholesterol level;FlankMarker=S0312,SW2166;breed=duroc,pietrain;VTO_name=blood cholesterol amount;CMO_name=blood total cholesterol level;Map_Type=Linkage;Model=Mendelian;Test_Base=Chromosome-wise;peak_cM=62;Significance=Significant;LOD-score=2.14;P-value=<0.05;F-Stat=5;Variance=3.38;Dominance_Effect=0.22;Additi…
1	105086765	274130998	Meat_and_Carcass_QTL	QTL_ID=5669;Name=Conductivity 24 hours postmortem (ham);Abbrev=cond;PUBMED_ID=17459017;trait_ID=410;trait=Conductivity 24 hours postmortem (ham);FlankMarker=S0312,SW373;breed=duroc,pietrain;VTO_name=skeletal muscle conductivity trait;PTO_name=meat conductivity;Map_Type=Linkage;Model=Mendelian;Test_Base=Genome-wise;peak_cM=63.5;Significance=Significant;P-value=<0.05;F-Stat=8.80;Variance=3.46;Domin…
1	35389848	228164160	Health_QTL	QTL_ID=4260;Name=CD2-positive leukocyte number;Abbrev=CD2L;PUBMED_ID=16026345;trait_ID=449;trait=CD2-positive leukocyte number;FlankMarker=S0008;VTO_name=leukocyte quantity;Map_Type=Linkage;peak_cM=63;Significance=Significant;P-value=<0.05;F-Stat=4.7;Additive_Effect=1.47
1	130284608	135347616	Meat_and_Carcass_QTL	QTL_ID=65014;Name=Fat percentage in carcass;Abbrev=FPIC;PUBMED_ID=25359100;trait_ID=13;trait=Fat percentage in carcass;breed=duroc,iberian,large black,pietrain,Wild boar,Hampshire,Swabian Hall;PTO_name=dressed carcass fat percentage;Map_Type=Genome;Model=Mendelian;Test_Base=Genome-wise;peak_cM=64;Significance=Significant;Likelihood_Ratio=35.88
1	130351360	135347616	Meat_and_Carcass_QTL	QTL_ID=65015;Name=Lean meat percentage;Abbrev=LEANP;PUBMED_ID=25359100;trait_ID=84;trait=Lean meat percentage;breed=duroc,iberian,large black,pietrain,Wild boar,Hampshire,Swabian Hall;PTO_name=dressed carcass muscle percentage;Map_Type=Genome;Model=Mendelian;Test_Base=Genome-wise;peak_cM=64;Significance=Significant;Likelihood_Ratio=35.24
1	62261447	233806417	Exterior_QTL	QTL_ID=8908;Name=Front feet conformation;Abbrev=FRFEETC;PUBMED_ID=ISU0038;trait_ID=118;trait=Front feet conformation;FlankMarker=CGA,S0082;breed=large white,meishan（眉山猪）;VTO_name=forelimb conformation trait;Map_Type=Linkage;Model=Mendelian;Test_Base=Chromosome-wise;peak_cM=65.6;Significance=Significant;P-value=<0.05;F-Stat=6.25;Variance=0.035;Dominance_Effect=-0.006;Additive_Effect=0.204
1	96293184	142302138	Meat_and_Carcass_QTL	QTL_ID=4326;Name=Meat color L*;Abbrev=CIEL;PUBMED_ID=16441291;trait_ID=424;trait=Meat color L*;FlankMarker=SW1430,SW2432;PTO_name=meat color reflectivity;Map_Type=Linkage;peak_cM=65.8;Significance=Significant;P-value=0.000015;F-Stat=19.195;Additive_Effect=-0.84
1	35389848	169149638	Meat_and_Carcass_QTL	QTL_ID=3222;Name=Dressing percentage;Abbrev=DRESS%;PUBMED_ID=17965326;trait_ID=223;trait=Dressing percentage;FlankMarker=S0331,S0008;PTO_name=dressing percentage;Map_Type=Linkage;peak_cM=66.1;Significance=Significant;F-Stat=6.03;Dominance_Effect=0.05;Additive_Effect=-0.42
1	106747450	233806417	Exterior_QTL	QTL_ID=5646;Name=Ear erectness;Abbrev=EARER;PUBMED_ID=17459018;trait_ID=136;trait=Ear erectness;FlankMarker=S0122,S0082;breed=large white,meishan（眉山猪）;VTO_name=outer ear prominence;Map_Type=Linkage;Model=Mendelian;Test_Base=Genome-wise;peak_cM=68.1;Significance=Significant;P-value=<0.01;F-Stat=17.33;Dominance_Effect=-0.15;Additive_Effect=0.18
1	133275468	154329026	Meat_and_Carcass_QTL	QTL_ID=78;Name=Marbling;Abbrev=MARB;PUBMED_ID=11471059;trait_ID=17;trait=Marbling;FlankMarker=SWR2300,SW2185,SW1616,SW2166,SW974;VTO_name=intramuscular adipose amount;PTO_name=intramuscular fat content;Map_Type=Linkage;peak_cM=69.3;Significance=Suggestive;Significance=Significant;F-Stat=8.42;Variance=4.34;Dominance_Effect=0.07;Additive_Effect=0.04
1	35389848	230570794	Meat_and_Carcass_QTL	QTL_ID=79;Name=Muscle fat content;Abbrev=MFCON;PUBMED_ID=11471059;trait_ID=354;trait=Muscle fat content;FlankMarker=S0008,SW1616,SW1902;PTO_name=meat lipid content;Map_Type=Linkage;peak_cM=69.3;Significance=Suggestive;F-Stat=6.06;Variance=2.90;Dominance_Effect=0.13;Additive_Effect=0.08
1	63012552	226764071	Health_QTL	QTL_ID=6366;Name=Creatinine level;Abbrev=CREAT;PUBMED_ID=19016680;trait_ID=524;trait=Creatinine level;FlankMarker=SW1123,SW780;breed=meishan（眉山猪）,pietrain;VTO_name=blood creatinine amount;CMO_name=serum creatinine level;Map_Type=Linkage;Model=Mendelian;Test_Base=Chromosome-wise;peak_cM=69;Significance=Significant;P-value=<0.05;F-Stat=5.66;Variance=9.41;Dominance_Effect=6.38;Additive_Effect=7.14
1	85842604	162073157	Exterior_QTL	QTL_ID=8853;Name=Ear weight;Abbrev=EARWT;PUBMED_ID=19392826;trait_ID=600;trait=Ear weight;FlankMarker=SW781,S0313;breed=duroc,Erhualian（二花脸猪）;VTO_name=outer ear size trait;Map_Type=Linkage;Model=Mendelian;Test_Base=Genome-wise;peak_cM=72.2;Significance=Significant;P-value=<0.01;F-Stat=34.87;Variance=2.44;Dominance_Effect=-9.26;Additive_Effect=21.08
1	62261447	162073157	Production_QTL	QTL_ID=329;Name=Average daily gain;Abbrev=ADG;PUBMED_ID=ISU0002;trait_ID=144;trait=Average daily gain;FlankMarker=CGA,S0313;VTO_name=postnatal growth trait;CMO_name=average daily body weight gain;Map_Type=Linkage;Model=Mendelian;Test_Base=-;peak_cM=73;Significance=-
1	133275468	242497921	Health_QTL	QTL_ID=12312;Name=Platelet distribution width;Abbrev=PLDWID;PUBMED_ID=20584270;trait_ID=513;trait=Platelet distribution width;FlankMarker=SW2185,SW1020;breed=large white,Landrace;VTO_name=platelet size trait;CMO_name=platelet distribution width;Map_Type=Linkage;Model=Mendelian;Test_Base=Comparison-wise;peak_cM=75;Significance=Significant;P-value=1.48E-05;Likelihood_Ratio=22.24
1	77611099	234035171	Meat_and_Carcass_QTL	QTL_ID=29579;Name=Loin muscle depth;Abbrev=LMDEP;PUBMED_ID=24962532;trait_ID=220;trait=Loin muscle depth;FlankMarker=rs80854577,rs80792304;breed=duroc;VTO_name=longissimus thoracis muscle thickness;Map_Type=Genome;Model=Mendelian;Test_Base=Experiment-wise;peak_cM=75;Significance=Suggestive;P-value=<0.10
1	105086765	210644363	Meat_and_Carcass_QTL	QTL_ID=5664;Name=PH for Longissmus dorsi;Abbrev=pH;PUBMED_ID=17459017;trait_ID=313;trait=PH for Longissmus dorsi;FlankMarker=S0312,S0113;breed=duroc,pietrain;VTO_name=muscle pH;PTO_name=meat pH;Map_Type=Linkage;Model=Mendelian;Test_Base=Genome-wise;peak_cM=76;Significance=Significant;P-value=<0.01;F-Stat=33.18;Variance=11.84;Dominance_Effect=-0.02;Additive_Effect=0.04
1	42824511	293329173	Meat_and_Carcass_QTL	QTL_ID=31809;Name=Skin thickness;Abbrev=SKINT;PUBMED_ID=24796629;trait_ID=198;trait=Skin thickness;breed=duroc,Erhualian（二花脸猪）;VTO_name=skin thickness;Map_Type=Linkage;Model=Mendelian;Test_Base=Chromosome-wise;peak_cM=80.4;Significance=Significant;P-value=<0.05;F-Stat=8.36;Variance=0.07;Dominance_Effect=0.26;Additive_Effect=0.10
1	108714563	220801047	Meat_and_Carcass_QTL	QTL_ID=3171;Name=Backfat weight;Abbrev=BFW;PUBMED_ID=16879346;trait_ID=221;trait=Backfat weight;FlankMarker=SW2035,SW962,SW1311;VTO_name=subcutaneous adipose mass;CMO_name=back fat weight;Map_Type=Linkage;peak_cM=80.5;Significance=Significant;F-Stat=10;Additive_Effect=1.0
1	85842604	257944209	Meat_and_Carcass_QTL	QTL_ID=651;Name=Backfat at rump;Abbrev=BFTR;PUBMED_ID=12081803;trait_ID=289;trait=Backfat at rump;FlankMarker=SW781,SW780,SW745;VTO_name=subcutaneous adipose thickness;CMO_name=back fat thickness;Map_Type=Linkage;peak_cM=81;Significance=Significant;LOD-score=4.100
1	105086765	228164160	Meat_and_Carcass_QTL	QTL_ID=3796;Name=Loin muscle area;Abbrev=LMA;PUBMED_ID=15318717;trait_ID=86;trait=Loin muscle area;FlankMarker=S0312,SW974;VTO_name=longissimus thoracis muscle area;Map_Type=Linkage;peak_cM=81.1;Significance=Significant;P-value=<0.01;F-Stat=13.6;Additive_Effect=0.97
1	96293184	247820666	Meat_and_Carcass_QTL	QTL_ID=2845;Name=Belly weight;Abbrev=BELLYWT;PUBMED_ID=16978171;trait_ID=74;trait=Belly weight;FlankMarker=SW1430,SWR982;PTO_name=belly weight;Map_Type=Linkage;peak_cM=83;Significance=Significant;F-Stat=12.19;Variance=6.9;Dominance_Effect=-0.15;Additive_Effect=-0.17
1	18004420	242497921	Health_QTL	QTL_ID=7592;Name=Melanoma susceptibility;Abbrev=MELAN;PUBMED_ID=17066441;trait_ID=553;trait=Melanoma susceptibility;FlankMarker=SW1020;CMO_name=disease process measurement;Map_Type=Linkage;Model=Mendelian;Test_Base=Chromosome-wise;peak_cM=85.0;Significance=Significant;P-value=<0.05
1	105086765	252283830	Meat_and_Carcass_QTL	QTL_ID=5667;Name=Meat color OPTO;Abbrev=COLORO;PUBMED_ID=17459017;trait_ID=362;trait=Meat color OPTO;FlankMarker=S0312,SW1957;breed=duroc,pietrain;PTO_name=meat color;Map_Type=Linkage;Model=Mendelian;Test_Base=Genome-wise;peak_cM=86;Significance=Significant;P-value=<0.01;F-Stat=12.59;Variance=4.85;Dominance_Effect=-0.82;Additive_Effect=1.66
1	133275468	220801047	Meat_and_Carcass_QTL	QTL_ID=45;Name=Backfat at last lumbar;Abbrev=LUMBF;PUBMED_ID=11471058;trait_ID=10;trait=Backfat at last lumbar;FlankMarker=SW2185,SWR982,SW1311;VTO_name=subcutaneous adipose thickness;CMO_name=back fat thickness, last lumbar vertebra;Map_Type=Linkage;peak_cM=86.2;Significance=Suggestive;F-Stat=6.96;Variance=3.12;Dominance_Effect=0.07;Additive_Effect=0.44
1	15380966	242497921	Health_QTL	QTL_ID=7567;Name=Melanoma susceptibility;Abbrev=MELAN;PUBMED_ID=17066441;trait_ID=553;trait=Melanoma susceptibility;FlankMarker=SW1020;CMO_name=disease process measurement;Map_Type=Linkage;Model=Mendelian;Test_Base=Chromosome-wise;peak_cM=88;Significance=Significant;P-value=<0.05
1	87993461	279498596	Production_QTL	QTL_ID=22269;Name=Average daily gain;Abbrev=ADG;PUBMED_ID=23840294;trait_ID=144;trait=Average daily gain;FlankMarker=rs80903424,rs80945046;breed=Yorkshire;VTO_name=postnatal growth trait;CMO_name=average daily body weight gain;Map_Type=Genome;Model=Mendelian;Test_Base=Experiment-wise;peak_cM=88;Significance=Suggestive;Variance=0.43
1	7964370	292955427	Production_QTL	QTL_ID=5680;Name=Average daily gain;Abbrev=ADG;PUBMED_ID=17459017;trait_ID=144;trait=Average daily gain;FlankMarker=SW1824,SW1301;breed=duroc,pietrain;VTO_name=postnatal growth trait;CMO_name=average daily body weight gain;Map_Type=Linkage;Model=Mendelian;Test_Base=Genome-wise;peak_cM=88.9;Significance=Significant;P-value=<0.01;F-Stat=9.01;Variance=3.17;Dominance_Effect=-29.11;Additive_Effect=17.…
1	32319237	289379107	Exterior_QTL	QTL_ID=17635;Name=Front feet conformation;Abbrev=FRFEETC;PUBMED_ID=21418602;trait_ID=118;trait=Front feet conformation;FlankMarker=S0155;breed=duroc,pietrain;VTO_name=forelimb conformation trait;Map_Type=Linkage;Model=Mendelian;Test_Base=Chromosome-wise;peak_cM=93.9;Significance=Significant;P-value=<0.05;F-Stat=5.06;Variance=4.38;Dominance_Effect=0.16;Additive_Effect=-0.15
1	105873529	290457491	Reproduction_QTL	QTL_ID=5255;Name=Teat number;Abbrev=TNUM;PUBMED_ID=18651874;trait_ID=167;trait=Teat number;breed=large white,meishan（眉山猪）;VTO_name=nipple quantity;CMO_name=teat number;Map_Type=Linkage;Model=Mendelian;Test_Base=Genome-wise;peak_cM=115.9;Significance=Significant;P-value=<0.01;F-Stat=13.1;Variance=4.43
1	44131186	289788010	Meat_and_Carcass_QTL	QTL_ID=21206;Name=Backfat at rump;Abbrev=BFTR;PUBMED_ID=22497573;trait_ID=289;trait=Backfat at rump;breed=duroc,Erhualian（二花脸猪）;VTO_name=subcutaneous adipose thickness;CMO_name=back fat thickness;Map_Type=Linkage;Model=Mendelian;Test_Base=Genome-wise;peak_cM=118.3;Significance=Significant;P-value=<0.01;F-Stat=11.04;Variance=1.00;Dominance_Effect=0.03;Additive_Effect=-0.14
1	45939845	292033322	Reproduction_QTL	QTL_ID=5223;Name=Teat number;Abbrev=TNUM;PUBMED_ID=18651874;trait_ID=167;trait=Teat number;breed=large white,meishan（眉山猪）;VTO_name=nipple quantity;CMO_name=teat number;Map_Type=Linkage;Model=Mendelian;Test_Base=Genome-wise;peak_cM=121.3;Significance=Significant;P-value=<0.01;F-Stat=9.18;Variance=4.81;Dominance_Effect=0.05;Additive_Effect=0.53
1	108714563	293277782	Production_QTL	QTL_ID=5230;Name=Body weight (weaning);Abbrev=WWT;PUBMED_ID=18651874;trait_ID=199;trait=Body weight (weaning);breed=large white,meishan（眉山猪）;VTO_name=body mass;CMO_name=body weight;Map_Type=Linkage;Model=Mendelian;Test_Base=Genome-wise;peak_cM=125;Significance=Significant;P-value=<0.01;F-Stat=9.70;Variance=5.57;Dominance_Effect=0.36;Additive_Effect=-0.63
1	45762028	290786847	Meat_and_Carcass_QTL	QTL_ID=21207;Name=Leaf fat weight;Abbrev=LFW;PUBMED_ID=22497573;trait_ID=172;trait=Leaf fat weight;breed=duroc,Erhualian（二花脸猪）;VTO_name=internal adipose amount;Map_Type=Linkage;Model=Mendelian;Test_Base=Genome-wise;peak_cM=128.3;Significance=Significant;P-value=<0.01;F-Stat=10.62;Variance=1.06;Dominance_Effect=-0.01;Additive_Effect=-0.13
1	10067182	292041505	Meat_and_Carcass_QTL	QTL_ID=21208;Name=Backfat at last rib;Abbrev=LRIBF;PUBMED_ID=22497573;trait_ID=382;trait=Backfat at last rib;breed=duroc,Erhualian（二花脸猪）;VTO_name=subcutaneous adipose thickness;CMO_name=back fat thickness, last rib;Map_Type=Linkage;Model=Mendelian;Test_Base=Genome-wise;peak_cM=128.6;Significance=Significant;P-value=<0.01;F-Stat=11.86;Variance=1.32;Dominance_Effect=0.02;Additive_Effect=-0.13
1	8025530	292730648	Meat_and_Carcass_QTL	QTL_ID=21209;Name=Shoulder subcutaneous fat thickness;Abbrev=SHOUFATD;PUBMED_ID=22497573;trait_ID=321;trait=Shoulder subcutaneous fat thickness;breed=duroc,Erhualian（二花脸猪）;VTO_name=subcutaneous adipose thickness;Map_Type=Linkage;Model=Mendelian;Test_Base=Genome-wise;peak_cM=129.5;Significance=Significant;P-value=<0.05;F-Stat=9.46;Variance=1.21;Dominance_Effect=-0.03;Additive_Effect=-0.12
1	16114132	292187438	Meat_and_Carcass_QTL	QTL_ID=5217;Name=Shoulder subcutaneous fat thickness;Abbrev=SHOUFATD;PUBMED_ID=18651874;trait_ID=321;trait=Shoulder subcutaneous fat thickness;breed=large white,meishan（眉山猪）;VTO_name=subcutaneous adipose thickness;Map_Type=Linkage;Model=Mendelian;Test_Base=Genome-wise;peak_cM=130.2;Significance=Significant;P-value=<0.01;F-Stat=8.06;Variance=6.27;Dominance_Effect=-3.11;Additive_Effect=-1.87
1	24673417	292845492	Production_QTL	QTL_ID=5262;Name=Body weight (weaning);Abbrev=WWT;PUBMED_ID=18651874;trait_ID=199;trait=Body weight (weaning);breed=large white,meishan（眉山猪）;VTO_name=body mass;CMO_name=body weight;Map_Type=Linkage;Model=Mendelian;Test_Base=Genome-wise;peak_cM=136.7;Significance=Significant;P-value=<0.05;F-Stat=6.68;Variance=2.25
1	70361295	292707685	Meat_and_Carcass_QTL	QTL_ID=5206;Name=backfat at mid-back;Abbrev=BFM;PUBMED_ID=18651874;trait_ID=11;trait=backfat at mid-back;breed=large white,meishan（眉山猪）;VTO_name=subcutaneous adipose thickness;CMO_name=back fat thickness, midpoint;Map_Type=Linkage;Model=Mendelian;Test_Base=Genome-wise;peak_cM=138.9;Significance=Significant;P-value=<0.01;F-Stat=8.98;Variance=4.67;Dominance_Effect=-0.91;Additive_Effect=-1.44
1	16114132	292845492	Meat_and_Carcass_QTL	QTL_ID=5237;Name=backfat above muscle dorsi;Abbrev=SCF;PUBMED_ID=18651874;trait_ID=3;trait=backfat above muscle dorsi;breed=large white,meishan（眉山猪）;VTO_name=subcutaneous adipose thickness;CMO_name=back fat thickness;Map_Type=Linkage;Model=Mendelian;Test_Base=Chromosome-wise;peak_cM=140.4;Significance=Significant;P-value=<0.05;F-Stat=4.56;Variance=1.38
1	2701298	292955427	Meat_and_Carcass_QTL	QTL_ID=38073;Name=Muscle moisture percentage;Abbrev=MMP;PUBMED_ID=25888076;trait_ID=52;trait=Muscle moisture percentage;FlankMarker=SW1514,SW1301;breed=Landrace,Korean native pig;VTO_name=muscle water amount;PTO_name=meat water content;Map_Type=Linkage;Model=Mendelian;Test_Base=Chromosome-wise;peak_cM=1.6;Significance=Significant;P-value=<0.05;F-Stat=8.4;Variance=0.9;Additive_Effect=-0.181
1	16114132	289571736	Production_QTL	QTL_ID=5232;Name=Body weight (birth);Abbrev=BW;PUBMED_ID=18651874;trait_ID=153;trait=Body weight (birth);FlankMarker=SW1515;breed=large white,meishan（眉山猪）;VTO_name=body mass;CMO_name=body weight;Map_Type=Linkage;Model=Mendelian;Test_Base=Chromosome-wise;peak_cM=16.4;Significance=Significant;P-value=<0.05;F-Stat=4.66;Variance=1.47;Additive_Effect=0.05
1	7964370	252283830	Meat_and_Carcass_QTL	QTL_ID=5671;Name=Shoulder subcutaneous fat thickness;Abbrev=SHOUFATD;PUBMED_ID=17459017;trait_ID=321;trait=Shoulder subcutaneous fat thickness;FlankMarker=SW1824,SW1957;breed=duroc,pietrain;VTO_name=subcutaneous adipose thickness;Map_Type=Linkage;Model=Mendelian;Test_Base=Genome-wise;peak_cM=41.1;Significance=Significant;P-value=<0.01;F-Stat=10.05;Variance=3.42;Dominance_Effect=0.04;Additive_Effe…
1	7964370	257944209	Meat_and_Carcass_QTL	QTL_ID=5670;Name=Average backfat thickness;Abbrev=BFT;PUBMED_ID=17459017;trait_ID=2;trait=Average backfat thickness;FlankMarker=SW1824,S0155;breed=duroc,pietrain;VTO_name=subcutaneous adipose thickness;CMO_name=back fat thickness;Map_Type=Linkage;Model=Mendelian;Test_Base=Genome-wise;peak_cM=42.8;Significance=Significant;P-value=<0.01;F-Stat=10.59;Variance=3.59;Dominance_Effect=0.01;Additive_Effe…
1	36144885	154329026	Meat_and_Carcass_QTL	QTL_ID=5672;Name=Backfat at tenth rib;Abbrev=10RIBBFT;PUBMED_ID=17459017;trait_ID=7;trait=Backfat at tenth rib;FlankMarker=SW1851,SW2166;breed=duroc,pietrain;VTO_name=subcutaneous adipose thickness;CMO_name=back fat thickness, 10th rib;Map_Type=Linkage;Model=Mendelian;Test_Base=Chromosome-wise;peak_cM=45.2;Significance=Significant;P-value=<0.05;F-Stat=5.78;Variance=1.99;Dominance_Effect=0.01;Addi…
1	24647055	257944209	Meat_and_Carcass_QTL	QTL_ID=5676;Name=Subcutanous fat area;Abbrev=FATAREA;PUBMED_ID=17459017;trait_ID=14;trait=Subcutanous fat area;FlankMarker=SWR2300,S0155;breed=duroc,pietrain;VTO_name=subcutaneous adipose amount;PTO_name=dressed carcass fat content;Map_Type=Linkage;Model=Mendelian;Test_Base=Genome-wise;peak_cM=45.2;Significance=Significant;P-value=<0.01;F-Stat=16.05;Variance=5.35;Dominance_Effect=-0.01;Additive_E…
1	16114132	252283830	Meat_and_Carcass_QTL	QTL_ID=5679;Name=Belly meat content;Abbrev=BYLEAN;PUBMED_ID=17459017;trait_ID=473;trait=Belly meat content;FlankMarker=SW1515,SW1957;breed=duroc,pietrain;PTO_name=belly muscle percentage;Map_Type=Linkage;Model=Mendelian;Test_Base=Genome-wise;peak_cM=46.1;Significance=Significant;P-value=<0.01;F-Stat=10.35;Variance=3.52;Dominance_Effect=-0.03;Additive_Effect=-0.70
1	20064508	274130998	Health_QTL	QTL_ID=15047;Name=White blood cell number;Abbrev=WBC;PUBMED_ID=22035003;trait_ID=99;trait=White blood cell number;FlankMarker=SW64,SW373;breed=Landrace,Korean native pig;VTO_name=leukocyte quantity;CMO_name=total white blood cell count;Map_Type=Linkage;Model=Mendelian;Test_Base=Genome-wise;peak_cM=52;Significance=Suggestive;LOD-score=2.4;F-Stat=11.1;Variance=1.5;Additive_Effect=0.708
1	52874641	169149638	Meat_and_Carcass_QTL	QTL_ID=872;Name=Liver weight;Abbrev=LIVWT;PUBMED_ID=ISU0007;trait_ID=322;trait=Liver weight;FlankMarker=SW2130,SW307;VTO_name=liver mass;CMO_name=liver weight;Map_Type=Linkage;peak_cM=54.9;Significance=Significant;F-Stat=7.2;Variance=4.1;Dominance_Effect=-35.05;Additive_Effect=-56.84
1	20064508	210644363	Production_QTL	QTL_ID=29689;Name=Body weight (20 weeks);Abbrev=Wt;PUBMED_ID=24797173;trait_ID=803;trait=Body weight (20 weeks);FlankMarker=SW64,SW962;breed=Landrace,Korean native pig;VTO_name=body mass;CMO_name=body weight;Map_Type=Linkage;Model=Mendelian;Test_Base=Genome-wise;peak_cM=55;Significance=Significant;P-value=<0.05;F-Stat=14.3;Variance=1.4;Additive_Effect=-1.62
1	36144885	204653903	Health_QTL	QTL_ID=9658;Name=PRRSV antibody titer;Abbrev=PRRSVAB;PUBMED_ID=19490209;trait_ID=617;trait=PRRSV antibody titer;FlankMarker=SW1851;breed=duroc;VTO_name=blood immunoglobulin amount;CMO_name=antibody titer;Map_Type=Linkage;Model=Mendelian;Test_Base=Genome-wise;peak_cM=56.4;Significance=Significant;P-value=<0.01;F-Stat=15.0;Variance=16.3
1	52874641	233806417	Meat_and_Carcass_QTL	QTL_ID=12715;Name=External fat on ham;Abbrev=EFATHAM;PUBMED_ID=20667088;trait_ID=319;trait=External fat on ham;FlankMarker=SW2130;breed=meishan（眉山猪）,Wild boar;PTO_name=ham external fat weight;Map_Type=Linkage;Model=Mendelian;Test_Base=Genome-wise;peak_cM=57.2;Significance=Significant;P-value=<0.01;F-Stat=13.6;Variance=7.2;Dominance_Effect=0.03;Additive_Effect=-0.30
1	105086765	169149638	Meat_and_Carcass_QTL	QTL_ID=2930;Name=Marbling;Abbrev=MARB;PUBMED_ID=16174342;trait_ID=17;trait=Marbling;FlankMarker=S0312,S0331;VTO_name=intramuscular adipose amount;PTO_name=intramuscular fat content;Map_Type=Linkage;peak_cM=59.1;Significance=Significant;P-value=0.033;Dominance_Effect=0.26;Additive_Effect=-0.11
1	106187796	309614845	Meat_and_Carcass_eQTL	QTL_ID=8323;Name=Drip loss;Abbrev=DRIPL;PUBMED_ID=18671879;trait_ID=37;trait=Drip loss;breed=duroc,pietrain;PTO_name=meat water holding capacity;Map_Type=Linkage;Model=Mendelian;Test_Base=chromosome-wise;peak_cM=59;Significance=Significant;LOD-score=2.17;P-value=0.006792;F-Stat=5.36
1	2701298	274130998	Meat_and_Carcass_QTL	QTL_ID=38049;Name=Marbling;Abbrev=MARB;PUBMED_ID=25888076;trait_ID=17;trait=Marbling;FlankMarker=SW1514,SW373;breed=Landrace,Korean native pig;VTO_name=intramuscular adipose amount;PTO_name=intramuscular fat content;Map_Type=Linkage;Model=Mendelian;Test_Base=Genome-wise;peak_cM=62.1;Significance=Significant;P-value=<0.05;F-Stat=14.6;Variance=1.7;Additive_Effect=-0.171
1	105086765	154329026	Health_QTL	QTL_ID=17711;Name=Cholesterol level;Abbrev=CHOLS;PUBMED_ID=21752294;trait_ID=578;trait=Cholesterol level;FlankMarker=S0312,SW2166;breed=duroc,pietrain;VTO_name=blood cholesterol amount;CMO_name=blood total cholesterol level;Map_Type=Linkage;Model=Mendelian;Test_Base=Chromosome-wise;peak_cM=62;Significance=Significant;LOD-score=2.14;P-value=<0.05;F-Stat=5;Variance=3.38;Dominance_Effect=0.22;Additi…
1	105086765	274130998	Meat_and_Carcass_QTL	QTL_ID=5669;Name=Conductivity 24 hours postmortem (ham);Abbrev=cond;PUBMED_ID=17459017;trait_ID=410;trait=Conductivity 24 hours postmortem (ham);FlankMarker=S0312,SW373;breed=duroc,pietrain;VTO_name=skeletal muscle conductivity trait;PTO_name=meat conductivity;Map_Type=Linkage;Model=Mendelian;Test_Base=Genome-wise;peak_cM=63.5;Significance=Significant;P-value=<0.05;F-Stat=8.80;Variance=3.46;Domin…
1	35389848	228164160	Health_QTL	QTL_ID=4260;Name=CD2-positive leukocyte number;Abbrev=CD2L;PUBMED_ID=16026345;trait_ID=449;trait=CD2-positive leukocyte number;FlankMarker=S0008;VTO_name=leukocyte quantity;Map_Type=Linkage;peak_cM=63;Significance=Significant;P-value=<0.05;F-Stat=4.7;Additive_Effect=1.47
1	130284608	135347616	Meat_and_Carcass_QTL	QTL_ID=65014;Name=Fat percentage in carcass;Abbrev=FPIC;PUBMED_ID=25359100;trait_ID=13;trait=Fat percentage in carcass;breed=duroc,iberian,large black,pietrain,Wild boar,Hampshire,Swabian Hall;PTO_name=dressed carcass fat percentage;Map_Type=Genome;Model=Mendelian;Test_Base=Genome-wise;peak_cM=64;Significance=Significant;Likelihood_Ratio=35.88
1	130351360	135347616	Meat_and_Carcass_QTL	QTL_ID=65015;Name=Lean meat percentage;Abbrev=LEANP;PUBMED_ID=25359100;trait_ID=84;trait=Lean meat percentage;breed=duroc,iberian,large black,pietrain,Wild boar,Hampshire,Swabian Hall;PTO_name=dressed carcass muscle percentage;Map_Type=Genome;Model=Mendelian;Test_Base=Genome-wise;peak_cM=64;Significance=Significant;Likelihood_Ratio=35.24
1	62261447	233806417	Exterior_QTL	QTL_ID=8908;Name=Front feet conformation;Abbrev=FRFEETC;PUBMED_ID=ISU0038;trait_ID=118;trait=Front feet conformation;FlankMarker=CGA,S0082;breed=large white,meishan（眉山猪）;VTO_name=forelimb conformation trait;Map_Type=Linkage;Model=Mendelian;Test_Base=Chromosome-wise;peak_cM=65.6;Significance=Significant;P-value=<0.05;F-Stat=6.25;Variance=0.035;Dominance_Effect=-0.006;Additive_Effect=0.204
1	96293184	142302138	Meat_and_Carcass_QTL	QTL_ID=4326;Name=Meat color L*;Abbrev=CIEL;PUBMED_ID=16441291;trait_ID=424;trait=Meat color L*;FlankMarker=SW1430,SW2432;PTO_name=meat color reflectivity;Map_Type=Linkage;peak_cM=65.8;Significance=Significant;P-value=0.000015;F-Stat=19.195;Additive_Effect=-0.84
1	35389848	169149638	Meat_and_Carcass_QTL	QTL_ID=3222;Name=Dressing percentage;Abbrev=DRESS%;PUBMED_ID=17965326;trait_ID=223;trait=Dressing percentage;FlankMarker=S0331,S0008;PTO_name=dressing percentage;Map_Type=Linkage;peak_cM=66.1;Significance=Significant;F-Stat=6.03;Dominance_Effect=0.05;Additive_Effect=-0.42
1	106747450	233806417	Exterior_QTL	QTL_ID=5646;Name=Ear erectness;Abbrev=EARER;PUBMED_ID=17459018;trait_ID=136;trait=Ear erectness;FlankMarker=S0122,S0082;breed=large white,meishan（眉山猪）;VTO_name=outer ear prominence;Map_Type=Linkage;Model=Mendelian;Test_Base=Genome-wise;peak_cM=68.1;Significance=Significant;P-value=<0.01;F-Stat=17.33;Dominance_Effect=-0.15;Additive_Effect=0.18
1	133275468	154329026	Meat_and_Carcass_QTL	QTL_ID=78;Name=Marbling;Abbrev=MARB;PUBMED_ID=11471059;trait_ID=17;trait=Marbling;FlankMarker=SWR2300,SW2185,SW1616,SW2166,SW974;VTO_name=intramuscular adipose amount;PTO_name=intramuscular fat content;Map_Type=Linkage;peak_cM=69.3;Significance=Suggestive;Significance=Significant;F-Stat=8.42;Variance=4.34;Dominance_Effect=0.07;Additive_Effect=0.04
1	35389848	230570794	Meat_and_Carcass_QTL	QTL_ID=79;Name=Muscle fat content;Abbrev=MFCON;PUBMED_ID=11471059;trait_ID=354;trait=Muscle fat content;FlankMarker=S0008,SW1616,SW1902;PTO_name=meat lipid content;Map_Type=Linkage;peak_cM=69.3;Significance=Suggestive;F-Stat=6.06;Variance=2.90;Dominance_Effect=0.13;Additive_Effect=0.08
1	63012552	226764071	Health_QTL	QTL_ID=6366;Name=Creatinine level;Abbrev=CREAT;PUBMED_ID=19016680;trait_ID=524;trait=Creatinine level;FlankMarker=SW1123,SW780;breed=meishan（眉山猪）,pietrain;VTO_name=blood creatinine amount;CMO_name=serum creatinine level;Map_Type=Linkage;Model=Mendelian;Test_Base=Chromosome-wise;peak_cM=69;Significance=Significant;P-value=<0.05;F-Stat=5.66;Variance=9.41;Dominance_Effect=6.38;Additive_Effect=7.14
1	85842604	162073157	Exterior_QTL	QTL_ID=8853;Name=Ear weight;Abbrev=EARWT;PUBMED_ID=19392826;trait_ID=600;trait=Ear weight;FlankMarker=SW781,S0313;breed=duroc,Erhualian（二花脸猪）;VTO_name=outer ear size trait;Map_Type=Linkage;Model=Mendelian;Test_Base=Genome-wise;peak_cM=72.2;Significance=Significant;P-value=<0.01;F-Stat=34.87;Variance=2.44;Dominance_Effect=-9.26;Additive_Effect=21.08
1	62261447	162073157	Production_QTL	QTL_ID=329;Name=Average daily gain;Abbrev=ADG;PUBMED_ID=ISU0002;trait_ID=144;trait=Average daily gain;FlankMarker=CGA,S0313;VTO_name=postnatal growth trait;CMO_name=average daily body weight gain;Map_Type=Linkage;Model=Mendelian;Test_Base=-;peak_cM=73;Significance=-
1	133275468	242497921	Health_QTL	QTL_ID=12312;Name=Platelet distribution width;Abbrev=PLDWID;PUBMED_ID=20584270;trait_ID=513;trait=Platelet distribution width;FlankMarker=SW2185,SW1020;breed=large white,Landrace;VTO_name=platelet size trait;CMO_name=platelet distribution width;Map_Type=Linkage;Model=Mendelian;Test_Base=Comparison-wise;peak_cM=75;Significance=Significant;P-value=1.48E-05;Likelihood_Ratio=22.24
1	77611099	234035171	Meat_and_Carcass_QTL	QTL_ID=29579;Name=Loin muscle depth;Abbrev=LMDEP;PUBMED_ID=24962532;trait_ID=220;trait=Loin muscle depth;FlankMarker=rs80854577,rs80792304;breed=duroc;VTO_name=longissimus thoracis muscle thickness;Map_Type=Genome;Model=Mendelian;Test_Base=Experiment-wise;peak_cM=75;Significance=Suggestive;P-value=<0.10
1	105086765	210644363	Meat_and_Carcass_QTL	QTL_ID=5664;Name=PH for Longissmus dorsi;Abbrev=pH;PUBMED_ID=17459017;trait_ID=313;trait=PH for Longissmus dorsi;FlankMarker=S0312,S0113;breed=duroc,pietrain;VTO_name=muscle pH;PTO_name=meat pH;Map_Type=Linkage;Model=Mendelian;Test_Base=Genome-wise;peak_cM=76;Significance=Significant;P-value=<0.01;F-Stat=33.18;Variance=11.84;Dominance_Effect=-0.02;Additive_Effect=0.04
1	42824511	293329173	Meat_and_Carcass_QTL	QTL_ID=31809;Name=Skin thickness;Abbrev=SKINT;PUBMED_ID=24796629;trait_ID=198;trait=Skin thickness;breed=duroc,Erhualian（二花脸猪）;VTO_name=skin thickness;Map_Type=Linkage;Model=Mendelian;Test_Base=Chromosome-wise;peak_cM=80.4;Significance=Significant;P-value=<0.05;F-Stat=8.36;Variance=0.07;Dominance_Effect=0.26;Additive_Effect=0.10
1	108714563	220801047	Meat_and_Carcass_QTL	QTL_ID=3171;Name=Backfat weight;Abbrev=BFW;PUBMED_ID=16879346;trait_ID=221;trait=Backfat weight;FlankMarker=SW2035,SW962,SW1311;VTO_name=subcutaneous adipose mass;CMO_name=back fat weight;Map_Type=Linkage;peak_cM=80.5;Significance=Significant;F-Stat=10;Additive_Effect=1.0
1	85842604	257944209	Meat_and_Carcass_QTL	QTL_ID=651;Name=Backfat at rump;Abbrev=BFTR;PUBMED_ID=12081803;trait_ID=289;trait=Backfat at rump;FlankMarker=SW781,SW780,SW745;VTO_name=subcutaneous adipose thickness;CMO_name=back fat thickness;Map_Type=Linkage;peak_cM=81;Significance=Significant;LOD-score=4.100
1	105086765	228164160	Meat_and_Carcass_QTL	QTL_ID=3796;Name=Loin muscle area;Abbrev=LMA;PUBMED_ID=15318717;trait_ID=86;trait=Loin muscle area;FlankMarker=S0312,SW974;VTO_name=longissimus thoracis muscle area;Map_Type=Linkage;peak_cM=81.1;Significance=Significant;P-value=<0.01;F-Stat=13.6;Additive_Effect=0.97
1	96293184	247820666	Meat_and_Carcass_QTL	QTL_ID=2845;Name=Belly weight;Abbrev=BELLYWT;PUBMED_ID=16978171;trait_ID=74;trait=Belly weight;FlankMarker=SW1430,SWR982;PTO_name=belly weight;Map_Type=Linkage;peak_cM=83;Significance=Significant;F-Stat=12.19;Variance=6.9;Dominance_Effect=-0.15;Additive_Effect=-0.17
1	18004420	242497921	Health_QTL	QTL_ID=7592;Name=Melanoma susceptibility;Abbrev=MELAN;PUBMED_ID=17066441;trait_ID=553;trait=Melanoma susceptibility;FlankMarker=SW1020;CMO_name=disease process measurement;Map_Type=Linkage;Model=Mendelian;Test_Base=Chromosome-wise;peak_cM=85.0;Significance=Significant;P-value=<0.05
1	105086765	252283830	Meat_and_Carcass_QTL	QTL_ID=5667;Name=Meat color OPTO;Abbrev=COLORO;PUBMED_ID=17459017;trait_ID=362;trait=Meat color OPTO;FlankMarker=S0312,SW1957;breed=duroc,pietrain;PTO_name=meat color;Map_Type=Linkage;Model=Mendelian;Test_Base=Genome-wise;peak_cM=86;Significance=Significant;P-value=<0.01;F-Stat=12.59;Variance=4.85;Dominance_Effect=-0.82;Additive_Effect=1.66
1	133275468	220801047	Meat_and_Carcass_QTL	QTL_ID=45;Name=Backfat at last lumbar;Abbrev=LUMBF;PUBMED_ID=11471058;trait_ID=10;trait=Backfat at last lumbar;FlankMarker=SW2185,SWR982,SW1311;VTO_name=subcutaneous adipose thickness;CMO_name=back fat thickness, last lumbar vertebra;Map_Type=Linkage;peak_cM=86.2;Significance=Suggestive;F-Stat=6.96;Variance=3.12;Dominance_Effect=0.07;Additive_Effect=0.44
1	15380966	242497921	Health_QTL	QTL_ID=7567;Name=Melanoma susceptibility;Abbrev=MELAN;PUBMED_ID=17066441;trait_ID=553;trait=Melanoma susceptibility;FlankMarker=SW1020;CMO_name=disease process measurement;Map_Type=Linkage;Model=Mendelian;Test_Base=Chromosome-wise;peak_cM=88;Significance=Significant;P-value=<0.05
1	87993461	279498596	Production_QTL	QTL_ID=22269;Name=Average daily gain;Abbrev=ADG;PUBMED_ID=23840294;trait_ID=144;trait=Average daily gain;FlankMarker=rs80903424,rs80945046;breed=Yorkshire;VTO_name=postnatal growth trait;CMO_name=average daily body weight gain;Map_Type=Genome;Model=Mendelian;Test_Base=Experiment-wise;peak_cM=88;Significance=Suggestive;Variance=0.43
1	7964370	292955427	Production_QTL	QTL_ID=5680;Name=Average daily gain;Abbrev=ADG;PUBMED_ID=17459017;trait_ID=144;trait=Average daily gain;FlankMarker=SW1824,SW1301;breed=duroc,pietrain;VTO_name=postnatal growth trait;CMO_name=average daily body weight gain;Map_Type=Linkage;Model=Mendelian;Test_Base=Genome-wise;peak_cM=88.9;Significance=Significant;P-value=<0.01;F-Stat=9.01;Variance=3.17;Dominance_Effect=-29.11;Additive_Effect=17.…
1	32319237	289379107	Exterior_QTL	QTL_ID=17635;Name=Front feet conformation;Abbrev=FRFEETC;PUBMED_ID=21418602;trait_ID=118;trait=Front feet conformation;FlankMarker=S0155;breed=duroc,pietrain;VTO_name=forelimb conformation trait;Map_Type=Linkage;Model=Mendelian;Test_Base=Chromosome-wise;peak_cM=93.9;Significance=Significant;P-value=<0.05;F-Stat=5.06;Variance=4.38;Dominance_Effect=0.16;Additive_Effect=-0.15
1	105873529	290457491	Reproduction_QTL	QTL_ID=5255;Name=Teat number;Abbrev=TNUM;PUBMED_ID=18651874;trait_ID=167;trait=Teat number;breed=large white,meishan（眉山猪）;VTO_name=nipple quantity;CMO_name=teat number;Map_Type=Linkage;Model=Mendelian;Test_Base=Genome-wise;peak_cM=115.9;Significance=Significant;P-value=<0.01;F-Stat=13.1;Variance=4.43
1	44131186	289788010	Meat_and_Carcass_QTL	QTL_ID=21206;Name=Backfat at rump;Abbrev=BFTR;PUBMED_ID=22497573;trait_ID=289;trait=Backfat at rump;breed=duroc,Erhualian（二花脸猪）;VTO_name=subcutaneous adipose thickness;CMO_name=back fat thickness;Map_Type=Linkage;Model=Mendelian;Test_Base=Genome-wise;peak_cM=118.3;Significance=Significant;P-value=<0.01;F-Stat=11.04;Variance=1.00;Dominance_Effect=0.03;Additive_Effect=-0.14
1	45939845	292033322	Reproduction_QTL	QTL_ID=5223;Name=Teat number;Abbrev=TNUM;PUBMED_ID=18651874;trait_ID=167;trait=Teat number;breed=large white,meishan（眉山猪）;VTO_name=nipple quantity;CMO_name=teat number;Map_Type=Linkage;Model=Mendelian;Test_Base=Genome-wise;peak_cM=121.3;Significance=Significant;P-value=<0.01;F-Stat=9.18;Variance=4.81;Dominance_Effect=0.05;Additive_Effect=0.53
1	108714563	293277782	Production_QTL	QTL_ID=5230;Name=Body weight (weaning);Abbrev=WWT;PUBMED_ID=18651874;trait_ID=199;trait=Body weight (weaning);breed=large white,meishan（眉山猪）;VTO_name=body mass;CMO_name=body weight;Map_Type=Linkage;Model=Mendelian;Test_Base=Genome-wise;peak_cM=125;Significance=Significant;P-value=<0.01;F-Stat=9.70;Variance=5.57;Dominance_Effect=0.36;Additive_Effect=-0.63
1	45762028	290786847	Meat_and_Carcass_QTL	QTL_ID=21207;Name=Leaf fat weight;Abbrev=LFW;PUBMED_ID=22497573;trait_ID=172;trait=Leaf fat weight;breed=duroc,Erhualian（二花脸猪）;VTO_name=internal adipose amount;Map_Type=Linkage;Model=Mendelian;Test_Base=Genome-wise;peak_cM=128.3;Significance=Significant;P-value=<0.01;F-Stat=10.62;Variance=1.06;Dominance_Effect=-0.01;Additive_Effect=-0.13
1	10067182	292041505	Meat_and_Carcass_QTL	QTL_ID=21208;Name=Backfat at last rib;Abbrev=LRIBF;PUBMED_ID=22497573;trait_ID=382;trait=Backfat at last rib;breed=duroc,Erhualian（二花脸猪）;VTO_name=subcutaneous adipose thickness;CMO_name=back fat thickness, last rib;Map_Type=Linkage;Model=Mendelian;Test_Base=Genome-wise;peak_cM=128.6;Significance=Significant;P-value=<0.01;F-Stat=11.86;Variance=1.32;Dominance_Effect=0.02;Additive_Effect=-0.13
1	8025530	292730648	Meat_and_Carcass_QTL	QTL_ID=21209;Name=Shoulder subcutaneous fat thickness;Abbrev=SHOUFATD;PUBMED_ID=22497573;trait_ID=321;trait=Shoulder subcutaneous fat thickness;breed=duroc,Erhualian（二花脸猪）;VTO_name=subcutaneous adipose thickness;Map_Type=Linkage;Model=Mendelian;Test_Base=Genome-wise;peak_cM=129.5;Significance=Significant;P-value=<0.05;F-Stat=9.46;Variance=1.21;Dominance_Effect=-0.03;Additive_Effect=-0.12
1	16114132	292187438	Meat_and_Carcass_QTL	QTL_ID=5217;Name=Shoulder subcutaneous fat thickness;Abbrev=SHOUFATD;PUBMED_ID=18651874;trait_ID=321;trait=Shoulder subcutaneous fat thickness;breed=large white,meishan（眉山猪）;VTO_name=subcutaneous adipose thickness;Map_Type=Linkage;Model=Mendelian;Test_Base=Genome-wise;peak_cM=130.2;Significance=Significant;P-value=<0.01;F-Stat=8.06;Variance=6.27;Dominance_Effect=-3.11;Additive_Effect=-1.87
1	24673417	292845492	Production_QTL	QTL_ID=5262;Name=Body weight (weaning);Abbrev=WWT;PUBMED_ID=18651874;trait_ID=199;trait=Body weight (weaning);breed=large white,meishan（眉山猪）;VTO_name=body mass;CMO_name=body weight;Map_Type=Linkage;Model=Mendelian;Test_Base=Genome-wise;peak_cM=136.7;Significance=Significant;P-value=<0.05;F-Stat=6.68;Variance=2.25
1	70361295	292707685	Meat_and_Carcass_QTL	QTL_ID=5206;Name=backfat at mid-back;Abbrev=BFM;PUBMED_ID=18651874;trait_ID=11;trait=backfat at mid-back;breed=large white,meishan（眉山猪）;VTO_name=subcutaneous adipose thickness;CMO_name=back fat thickness, midpoint;Map_Type=Linkage;Model=Mendelian;Test_Base=Genome-wise;peak_cM=138.9;Significance=Significant;P-value=<0.01;F-Stat=8.98;Variance=4.67;Dominance_Effect=-0.91;Additive_Effect=-1.44
1	16114132	292845492	Meat_and_Carcass_QTL	QTL_ID=5237;Name=backfat above muscle dorsi;Abbrev=SCF;PUBMED_ID=18651874;trait_ID=3;trait=backfat above muscle dorsi;breed=large white,meishan（眉山猪）;VTO_name=subcutaneous adipose thickness;CMO_name=back fat thickness;Map_Type=Linkage;Model=Mendelian;Test_Base=Chromosome-wise;peak_cM=140.4;Significance=Significant;P-value=<0.05;F-Stat=4.56;Variance=1.38
1	2701298	292955427	Meat_and_Carcass_QTL	QTL_ID=38073;Name=Muscle moisture percentage;Abbrev=MMP;PUBMED_ID=25888076;trait_ID=52;trait=Muscle moisture percentage;FlankMarker=SW1514,SW1301;breed=Landrace,Korean native pig;VTO_name=muscle water amount;PTO_name=meat water content;Map_Type=Linkage;Model=Mendelian;Test_Base=Chromosome-wise;peak_cM=1.6;Significance=Significant;P-value=<0.05;F-Stat=8.4;Variance=0.9;Additive_Effect=-0.181
1	16114132	289571736	Production_QTL	QTL_ID=5232;Name=Body weight (birth);Abbrev=BW;PUBMED_ID=18651874;trait_ID=153;trait=Body weight (birth);FlankMarker=SW1515;breed=large white,meishan（眉山猪）;VTO_name=body mass;CMO_name=body weight;Map_Type=Linkage;Model=Mendelian;Test_Base=Chromosome-wise;peak_cM=16.4;Significance=Significant;P-value=<0.05;F-Stat=4.66;Variance=1.47;Additive_Effect=0.05
1	7964370	252283830	Meat_and_Carcass_QTL	QTL_ID=5671;Name=Shoulder subcutaneous fat thickness;Abbrev=SHOUFATD;PUBMED_ID=17459017;trait_ID=321;trait=Shoulder subcutaneous fat thickness;FlankMarker=SW1824,SW1957;breed=duroc,pietrain;VTO_name=subcutaneous adipose thickness;Map_Type=Linkage;Model=Mendelian;Test_Base=Genome-wise;peak_cM=41.1;Significance=Significant;P-value=<0.01;F-Stat=10.05;Variance=3.42;Dominance_Effect=0.04;Additive_Effe…
1	7964370	257944209	Meat_and_Carcass_QTL	QTL_ID=5670;Name=Average backfat thickness;Abbrev=BFT;PUBMED_ID=17459017;trait_ID=2;trait=Average backfat thickness;FlankMarker=SW1824,S0155;breed=duroc,pietrain;VTO_name=subcutaneous adipose thickness;CMO_name=back fat thickness;Map_Type=Linkage;Model=Mendelian;Test_Base=Genome-wise;peak_cM=42.8;Significance=Significant;P-value=<0.01;F-Stat=10.59;Variance=3.59;Dominance_Effect=0.01;Additive_Effe…
1	36144885	154329026	Meat_and_Carcass_QTL	QTL_ID=5672;Name=Backfat at tenth rib;Abbrev=10RIBBFT;PUBMED_ID=17459017;trait_ID=7;trait=Backfat at tenth rib;FlankMarker=SW1851,SW2166;breed=duroc,pietrain;VTO_name=subcutaneous adipose thickness;CMO_name=back fat thickness, 10th rib;Map_Type=Linkage;Model=Mendelian;Test_Base=Chromosome-wise;peak_cM=45.2;Significance=Significant;P-value=<0.05;F-Stat=5.78;Variance=1.99;Dominance_Effect=0.01;Addi…
1	24647055	257944209	Meat_and_Carcass_QTL	QTL_ID=5676;Name=Subcutanous fat area;Abbrev=FATAREA;PUBMED_ID=17459017;trait_ID=14;trait=Subcutanous fat area;FlankMarker=SWR2300,S0155;breed=duroc,pietrain;VTO_name=subcutaneous adipose amount;PTO_name=dressed carcass fat content;Map_Type=Linkage;Model=Mendelian;Test_Base=Genome-wise;peak_cM=45.2;Significance=Significant;P-value=<0.01;F-Stat=16.05;Variance=5.35;Dominance_Effect=-0.01;Additive_E…
1	16114132	252283830	Meat_and_Carcass_QTL	QTL_ID=5679;Name=Belly meat content;Abbrev=BYLEAN;PUBMED_ID=17459017;trait_ID=473;trait=Belly meat content;FlankMarker=SW1515,SW1957;breed=duroc,pietrain;PTO_name=belly muscle percentage;Map_Type=Linkage;Model=Mendelian;Test_Base=Genome-wise;peak_cM=46.1;Significance=Significant;P-value=<0.01;F-Stat=10.35;Variance=3.52;Dominance_Effect=-0.03;Additive_Effect=-0.70
1	20064508	274130998	Health_QTL	QTL_ID=15047;Name=White blood cell number;Abbrev=WBC;PUBMED_ID=22035003;trait_ID=99;trait=White blood cell number;FlankMarker=SW64,SW373;breed=Landrace,Korean native pig;VTO_name=leukocyte quantity;CMO_name=total white blood cell count;Map_Type=Linkage;Model=Mendelian;Test_Base=Genome-wise;peak_cM=52;Significance=Suggestive;LOD-score=2.4;F-Stat=11.1;Variance=1.5;Additive_Effect=0.708
1	52874641	169149638	Meat_and_Carcass_QTL	QTL_ID=872;Name=Liver weight;Abbrev=LIVWT;PUBMED_ID=ISU0007;trait_ID=322;trait=Liver weight;FlankMarker=SW2130,SW307;VTO_name=liver mass;CMO_name=liver weight;Map_Type=Linkage;peak_cM=54.9;Significance=Significant;F-Stat=7.2;Variance=4.1;Dominance_Effect=-35.05;Additive_Effect=-56.84
1	20064508	210644363	Production_QTL	QTL_ID=29689;Name=Body weight (20 weeks);Abbrev=Wt;PUBMED_ID=24797173;trait_ID=803;trait=Body weight (20 weeks);FlankMarker=SW64,SW962;breed=Landrace,Korean native pig;VTO_name=body mass;CMO_name=body weight;Map_Type=Linkage;Model=Mendelian;Test_Base=Genome-wise;peak_cM=55;Significance=Significant;P-value=<0.05;F-Stat=14.3;Variance=1.4;Additive_Effect=-1.62
1	36144885	204653903	Health_QTL	QTL_ID=9658;Name=PRRSV antibody titer;Abbrev=PRRSVAB;PUBMED_ID=19490209;trait_ID=617;trait=PRRSV antibody titer;FlankMarker=SW1851;breed=duroc;VTO_name=blood immunoglobulin amount;CMO_name=antibody titer;Map_Type=Linkage;Model=Mendelian;Test_Base=Genome-wise;peak_cM=56.4;Significance=Significant;P-value=<0.01;F-Stat=15.0;Variance=16.3
1	52874641	233806417	Meat_and_Carcass_QTL	QTL_ID=12715;Name=External fat on ham;Abbrev=EFATHAM;PUBMED_ID=20667088;trait_ID=319;trait=External fat on ham;FlankMarker=SW2130;breed=meishan（眉山猪）,Wild boar;PTO_name=ham external fat weight;Map_Type=Linkage;Model=Mendelian;Test_Base=Genome-wise;peak_cM=57.2;Significance=Significant;P-value=<0.01;F-Stat=13.6;Variance=7.2;Dominance_Effect=0.03;Additive_Effect=-0.30
1	105086765	169149638	Meat_and_Carcass_QTL	QTL_ID=2930;Name=Marbling;Abbrev=MARB;PUBMED_ID=16174342;trait_ID=17;trait=Marbling;FlankMarker=S0312,S0331;VTO_name=intramuscular adipose amount;PTO_name=intramuscular fat content;Map_Type=Linkage;peak_cM=59.1;Significance=Significant;P-value=0.033;Dominance_Effect=0.26;Additive_Effect=-0.11
1	106187796	309614845	Meat_and_Carcass_eQTL	QTL_ID=8323;Name=Drip loss;Abbrev=DRIPL;PUBMED_ID=18671879;trait_ID=37;trait=Drip loss;breed=duroc,pietrain;PTO_name=meat water holding capacity;Map_Type=Linkage;Model=Mendelian;Test_Base=chromosome-wise;peak_cM=59;Significance=Significant;LOD-score=2.17;P-value=0.006792;F-Stat=5.36
1	2701298	274130998	Meat_and_Carcass_QTL	QTL_ID=38049;Name=Marbling;Abbrev=MARB;PUBMED_ID=25888076;trait_ID=17;trait=Marbling;FlankMarker=SW1514,SW373;breed=Landrace,Korean native pig;VTO_name=intramuscular adipose amount;PTO_name=intramuscular fat content;Map_Type=Linkage;Model=Mendelian;Test_Base=Genome-wise;peak_cM=62.1;Significance=Significant;P-value=<0.05;F-Stat=14.6;Variance=1.7;Additive_Effect=-0.171
1	105086765	154329026	Health_QTL	QTL_ID=17711;Name=Cholesterol level;Abbrev=CHOLS;PUBMED_ID=21752294;trait_ID=578;trait=Cholesterol level;FlankMarker=S0312,SW2166;breed=duroc,pietrain;VTO_name=blood cholesterol amount;CMO_name=blood total cholesterol level;Map_Type=Linkage;Model=Mendelian;Test_Base=Chromosome-wise;peak_cM=62;Significance=Significant;LOD-score=2.14;P-value=<0.05;F-Stat=5;Variance=3.38;Dominance_Effect=0.22;Additi…
1	105086765	274130998	Meat_and_Carcass_QTL	QTL_ID=5669;Name=Conductivity 24 hours postmortem (ham);Abbrev=cond;PUBMED_ID=17459017;trait_ID=410;trait=Conductivity 24 hours postmortem (ham);FlankMarker=S0312,SW373;breed=duroc,pietrain;VTO_name=skeletal muscle conductivity trait;PTO_name=meat conductivity;Map_Type=Linkage;Model=Mendelian;Test_Base=Genome-wise;peak_cM=63.5;Significance=Significant;P-value=<0.05;F-Stat=8.80;Variance=3.46;Domin…
1	35389848	228164160	Health_QTL	QTL_ID=4260;Name=CD2-positive leukocyte number;Abbrev=CD2L;PUBMED_ID=16026345;trait_ID=449;trait=CD2-positive leukocyte number;FlankMarker=S0008;VTO_name=leukocyte quantity;Map_Type=Linkage;peak_cM=63;Significance=Significant;P-value=<0.05;F-Stat=4.7;Additive_Effect=1.47
1	130284608	135347616	Meat_and_Carcass_QTL	QTL_ID=65014;Name=Fat percentage in carcass;Abbrev=FPIC;PUBMED_ID=25359100;trait_ID=13;trait=Fat percentage in carcass;breed=duroc,iberian,large black,pietrain,Wild boar,Hampshire,Swabian Hall;PTO_name=dressed carcass fat percentage;Map_Type=Genome;Model=Mendelian;Test_Base=Genome-wise;peak_cM=64;Significance=Significant;Likelihood_Ratio=35.88
1	130351360	135347616	Meat_and_Carcass_QTL	QTL_ID=65015;Name=Lean meat percentage;Abbrev=LEANP;PUBMED_ID=25359100;trait_ID=84;trait=Lean meat percentage;breed=duroc,iberian,large black,pietrain,Wild boar,Hampshire,Swabian Hall;PTO_name=dressed carcass muscle percentage;Map_Type=Genome;Model=Mendelian;Test_Base=Genome-wise;peak_cM=64;Significance=Significant;Likelihood_Ratio=35.24
1	62261447	233806417	Exterior_QTL	QTL_ID=8908;Name=Front feet conformation;Abbrev=FRFEETC;PUBMED_ID=ISU0038;trait_ID=118;trait=Front feet conformation;FlankMarker=CGA,S0082;breed=large white,meishan（眉山猪）;VTO_name=forelimb conformation trait;Map_Type=Linkage;Model=Mendelian;Test_Base=Chromosome-wise;peak_cM=65.6;Significance=Significant;P-value=<0.05;F-Stat=6.25;Variance=0.035;Dominance_Effect=-0.006;Additive_Effect=0.204
1	96293184	142302138	Meat_and_Carcass_QTL	QTL_ID=4326;Name=Meat color L*;Abbrev=CIEL;PUBMED_ID=16441291;trait_ID=424;trait=Meat color L*;FlankMarker=SW1430,SW2432;PTO_name=meat color reflectivity;Map_Type=Linkage;peak_cM=65.8;Significance=Significant;P-value=0.000015;F-Stat=19.195;Additive_Effect=-0.84
1	35389848	169149638	Meat_and_Carcass_QTL	QTL_ID=3222;Name=Dressing percentage;Abbrev=DRESS%;PUBMED_ID=17965326;trait_ID=223;trait=Dressing percentage;FlankMarker=S0331,S0008;PTO_name=dressing percentage;Map_Type=Linkage;peak_cM=66.1;Significance=Significant;F-Stat=6.03;Dominance_Effect=0.05;Additive_Effect=-0.42
1	106747450	233806417	Exterior_QTL	QTL_ID=5646;Name=Ear erectness;Abbrev=EARER;PUBMED_ID=17459018;trait_ID=136;trait=Ear erectness;FlankMarker=S0122,S0082;breed=large white,meishan（眉山猪）;VTO_name=outer ear prominence;Map_Type=Linkage;Model=Mendelian;Test_Base=Genome-wise;peak_cM=68.1;Significance=Significant;P-value=<0.01;F-Stat=17.33;Dominance_Effect=-0.15;Additive_Effect=0.18
1	133275468	154329026	Meat_and_Carcass_QTL	QTL_ID=78;Name=Marbling;Abbrev=MARB;PUBMED_ID=11471059;trait_ID=17;trait=Marbling;FlankMarker=SWR2300,SW2185,SW1616,SW2166,SW974;VTO_name=intramuscular adipose amount;PTO_name=intramuscular fat content;Map_Type=Linkage;peak_cM=69.3;Significance=Suggestive;Significance=Significant;F-Stat=8.42;Variance=4.34;Dominance_Effect=0.07;Additive_Effect=0.04
1	35389848	230570794	Meat_and_Carcass_QTL	QTL_ID=79;Name=Muscle fat content;Abbrev=MFCON;PUBMED_ID=11471059;trait_ID=354;trait=Muscle fat content;FlankMarker=S0008,SW1616,SW1902;PTO_name=meat lipid content;Map_Type=Linkage;peak_cM=69.3;Significance=Suggestive;F-Stat=6.06;Variance=2.90;Dominance_Effect=0.13;Additive_Effect=0.08
1	63012552	226764071	Health_QTL	QTL_ID=6366;Name=Creatinine level;Abbrev=CREAT;PUBMED_ID=19016680;trait_ID=524;trait=Creatinine level;FlankMarker=SW1123,SW780;breed=meishan（眉山猪）,pietrain;VTO_name=blood creatinine amount;CMO_name=serum creatinine level;Map_Type=Linkage;Model=Mendelian;Test_Base=Chromosome-wise;peak_cM=69;Significance=Significant;P-value=<0.05;F-Stat=5.66;Variance=9.41;Dominance_Effect=6.38;Additive_Effect=7.14
1	85842604	162073157	Exterior_QTL	QTL_ID=8853;Name=Ear weight;Abbrev=EARWT;PUBMED_ID=19392826;trait_ID=600;trait=Ear weight;FlankMarker=SW781,S0313;breed=duroc,Erhualian（二花脸猪）;VTO_name=outer ear size trait;Map_Type=Linkage;Model=Mendelian;Test_Base=Genome-wise;peak_cM=72.2;Significance=Significant;P-value=<0.01;F-Stat=34.87;Variance=2.44;Dominance_Effect=-9.26;Additive_Effect=21.08
1	62261447	162073157	Production_QTL	QTL_ID=329;Name=Average daily gain;Abbrev=ADG;PUBMED_ID=ISU0002;trait_ID=144;trait=Average daily gain;FlankMarker=CGA,S0313;VTO_name=postnatal growth trait;CMO_name=average daily body weight gain;Map_Type=Linkage;Model=Mendelian;Test_Base=-;peak_cM=73;Significance=-
1	133275468	242497921	Health_QTL	QTL_ID=12312;Name=Platelet distribution width;Abbrev=PLDWID;PUBMED_ID=20584270;trait_ID=513;trait=Platelet distribution width;FlankMarker=SW2185,SW1020;breed=large white,Landrace;VTO_name=platelet size trait;CMO_name=platelet distribution width;Map_Type=Linkage;Model=Mendelian;Test_Base=Comparison-wise;peak_cM=75;Significance=Significant;P-value=1.48E-05;Likelihood_Ratio=22.24
1	77611099	234035171	Meat_and_Carcass_QTL	QTL_ID=29579;Name=Loin muscle depth;Abbrev=LMDEP;PUBMED_ID=24962532;trait_ID=220;trait=Loin muscle depth;FlankMarker=rs80854577,rs80792304;breed=duroc;VTO_name=longissimus thoracis muscle thickness;Map_Type=Genome;Model=Mendelian;Test_Base=Experiment-wise;peak_cM=75;Significance=Suggestive;P-value=<0.10
1	105086765	210644363	Meat_and_Carcass_QTL	QTL_ID=5664;Name=PH for Longissmus dorsi;Abbrev=pH;PUBMED_ID=17459017;trait_ID=313;trait=PH for Longissmus dorsi;FlankMarker=S0312,S0113;breed=duroc,pietrain;VTO_name=muscle pH;PTO_name=meat pH;Map_Type=Linkage;Model=Mendelian;Test_Base=Genome-wise;peak_cM=76;Significance=Significant;P-value=<0.01;F-Stat=33.18;Variance=11.84;Dominance_Effect=-0.02;Additive_Effect=0.04
1	42824511	293329173	Meat_and_Carcass_QTL	QTL_ID=31809;Name=Skin thickness;Abbrev=SKINT;PUBMED_ID=24796629;trait_ID=198;trait=Skin thickness;breed=duroc,Erhualian（二花脸猪）;VTO_name=skin thickness;Map_Type=Linkage;Model=Mendelian;Test_Base=Chromosome-wise;peak_cM=80.4;Significance=Significant;P-value=<0.05;F-Stat=8.36;Variance=0.07;Dominance_Effect=0.26;Additive_Effect=0.10
1	108714563	220801047	Meat_and_Carcass_QTL	QTL_ID=3171;Name=Backfat weight;Abbrev=BFW;PUBMED_ID=16879346;trait_ID=221;trait=Backfat weight;FlankMarker=SW2035,SW962,SW1311;VTO_name=subcutaneous adipose mass;CMO_name=back fat weight;Map_Type=Linkage;peak_cM=80.5;Significance=Significant;F-Stat=10;Additive_Effect=1.0
1	85842604	257944209	Meat_and_Carcass_QTL	QTL_ID=651;Name=Backfat at rump;Abbrev=BFTR;PUBMED_ID=12081803;trait_ID=289;trait=Backfat at rump;FlankMarker=SW781,SW780,SW745;VTO_name=subcutaneous adipose thickness;CMO_name=back fat thickness;Map_Type=Linkage;peak_cM=81;Significance=Significant;LOD-score=4.100
1	105086765	228164160	Meat_and_Carcass_QTL	QTL_ID=3796;Name=Loin muscle area;Abbrev=LMA;PUBMED_ID=15318717;trait_ID=86;trait=Loin muscle area;FlankMarker=S0312,SW974;VTO_name=longissimus thoracis muscle area;Map_Type=Linkage;peak_cM=81.1;Significance=Significant;P-value=<0.01;F-Stat=13.6;Additive_Effect=0.97
1	96293184	247820666	Meat_and_Carcass_QTL	QTL_ID=2845;Name=Belly weight;Abbrev=BELLYWT;PUBMED_ID=16978171;trait_ID=74;trait=Belly weight;FlankMarker=SW1430,SWR982;PTO_name=belly weight;Map_Type=Linkage;peak_cM=83;Significance=Significant;F-Stat=12.19;Variance=6.9;Dominance_Effect=-0.15;Additive_Effect=-0.17
1	18004420	242497921	Health_QTL	QTL_ID=7592;Name=Melanoma susceptibility;Abbrev=MELAN;PUBMED_ID=17066441;trait_ID=553;trait=Melanoma susceptibility;FlankMarker=SW1020;CMO_name=disease process measurement;Map_Type=Linkage;Model=Mendelian;Test_Base=Chromosome-wise;peak_cM=85.0;Significance=Significant;P-value=<0.05
1	105086765	252283830	Meat_and_Carcass_QTL	QTL_ID=5667;Name=Meat color OPTO;Abbrev=COLORO;PUBMED_ID=17459017;trait_ID=362;trait=Meat color OPTO;FlankMarker=S0312,SW1957;breed=duroc,pietrain;PTO_name=meat color;Map_Type=Linkage;Model=Mendelian;Test_Base=Genome-wise;peak_cM=86;Significance=Significant;P-value=<0.01;F-Stat=12.59;Variance=4.85;Dominance_Effect=-0.82;Additive_Effect=1.66
1	133275468	220801047	Meat_and_Carcass_QTL	QTL_ID=45;Name=Backfat at last lumbar;Abbrev=LUMBF;PUBMED_ID=11471058;trait_ID=10;trait=Backfat at last lumbar;FlankMarker=SW2185,SWR982,SW1311;VTO_name=subcutaneous adipose thickness;CMO_name=back fat thickness, last lumbar vertebra;Map_Type=Linkage;peak_cM=86.2;Significance=Suggestive;F-Stat=6.96;Variance=3.12;Dominance_Effect=0.07;Additive_Effect=0.44
1	15380966	242497921	Health_QTL	QTL_ID=7567;Name=Melanoma susceptibility;Abbrev=MELAN;PUBMED_ID=17066441;trait_ID=553;trait=Melanoma susceptibility;FlankMarker=SW1020;CMO_name=disease process measurement;Map_Type=Linkage;Model=Mendelian;Test_Base=Chromosome-wise;peak_cM=88;Significance=Significant;P-value=<0.05
1	87993461	279498596	Production_QTL	QTL_ID=22269;Name=Average daily gain;Abbrev=ADG;PUBMED_ID=23840294;trait_ID=144;trait=Average daily gain;FlankMarker=rs80903424,rs80945046;breed=Yorkshire;VTO_name=postnatal growth trait;CMO_name=average daily body weight gain;Map_Type=Genome;Model=Mendelian;Test_Base=Experiment-wise;peak_cM=88;Significance=Suggestive;Variance=0.43
1	7964370	292955427	Production_QTL	QTL_ID=5680;Name=Average daily gain;Abbrev=ADG;PUBMED_ID=17459017;trait_ID=144;trait=Average daily gain;FlankMarker=SW1824,SW1301;breed=duroc,pietrain;VTO_name=postnatal growth trait;CMO_name=average daily body weight gain;Map_Type=Linkage;Model=Mendelian;Test_Base=Genome-wise;peak_cM=88.9;Significance=Significant;P-value=<0.01;F-Stat=9.01;Variance=3.17;Dominance_Effect=-29.11;Additive_Effect=17.…
1	32319237	289379107	Exterior_QTL	QTL_ID=17635;Name=Front feet conformation;Abbrev=FRFEETC;PUBMED_ID=21418602;trait_ID=118;trait=Front feet conformation;FlankMarker=S0155;breed=duroc,pietrain;VTO_name=forelimb conformation trait;Map_Type=Linkage;Model=Mendelian;Test_Base=Chromosome-wise;peak_cM=93.9;Significance=Significant;P-value=<0.05;F-Stat=5.06;Variance=4.38;Dominance_Effect=0.16;Additive_Effect=-0.15
1	105873529	290457491	Reproduction_QTL	QTL_ID=5255;Name=Teat number;Abbrev=TNUM;PUBMED_ID=18651874;trait_ID=167;trait=Teat number;breed=large white,meishan（眉山猪）;VTO_name=nipple quantity;CMO_name=teat number;Map_Type=Linkage;Model=Mendelian;Test_Base=Genome-wise;peak_cM=115.9;Significance=Significant;P-value=<0.01;F-Stat=13.1;Variance=4.43
1	44131186	289788010	Meat_and_Carcass_QTL	QTL_ID=21206;Name=Backfat at rump;Abbrev=BFTR;PUBMED_ID=22497573;trait_ID=289;trait=Backfat at rump;breed=duroc,Erhualian（二花脸猪）;VTO_name=subcutaneous adipose thickness;CMO_name=back fat thickness;Map_Type=Linkage;Model=Mendelian;Test_Base=Genome-wise;peak_cM=118.3;Significance=Significant;P-value=<0.01;F-Stat=11.04;Variance=1.00;Dominance_Effect=0.03;Additive_Effect=-0.14
1	45939845	292033322	Reproduction_QTL	QTL_ID=5223;Name=Teat number;Abbrev=TNUM;PUBMED_ID=18651874;trait_ID=167;trait=Teat number;breed=large white,meishan（眉山猪）;VTO_name=nipple quantity;CMO_name=teat number;Map_Type=Linkage;Model=Mendelian;Test_Base=Genome-wise;peak_cM=121.3;Significance=Significant;P-value=<0.01;F-Stat=9.18;Variance=4.81;Dominance_Effect=0.05;Additive_Effect=0.53
1	108714563	293277782	Production_QTL	QTL_ID=5230;Name=Body weight (weaning);Abbrev=WWT;PUBMED_ID=18651874;trait_ID=199;trait=Body weight (weaning);breed=large white,meishan（眉山猪）;VTO_name=body mass;CMO_name=body weight;Map_Type=Linkage;Model=Mendelian;Test_Base=Genome-wise;peak_cM=125;Significance=Significant;P-value=<0.01;F-Stat=9.70;Variance=5.57;Dominance_Effect=0.36;Additive_Effect=-0.63
1	45762028	290786847	Meat_and_Carcass_QTL	QTL_ID=21207;Name=Leaf fat weight;Abbrev=LFW;PUBMED_ID=22497573;trait_ID=172;trait=Leaf fat weight;breed=duroc,Erhualian（二花脸猪）;VTO_name=internal adipose amount;Map_Type=Linkage;Model=Mendelian;Test_Base=Genome-wise;peak_cM=128.3;Significance=Significant;P-value=<0.01;F-Stat=10.62;Variance=1.06;Dominance_Effect=-0.01;Additive_Effect=-0.13
1	10067182	292041505	Meat_and_Carcass_QTL	QTL_ID=21208;Name=Backfat at last rib;Abbrev=LRIBF;PUBMED_ID=22497573;trait_ID=382;trait=Backfat at last rib;breed=duroc,Erhualian（二花脸猪）;VTO_name=subcutaneous adipose thickness;CMO_name=back fat thickness, last rib;Map_Type=Linkage;Model=Mendelian;Test_Base=Genome-wise;peak_cM=128.6;Significance=Significant;P-value=<0.01;F-Stat=11.86;Variance=1.32;Dominance_Effect=0.02;Additive_Effect=-0.13
1	8025530	292730648	Meat_and_Carcass_QTL	QTL_ID=21209;Name=Shoulder subcutaneous fat thickness;Abbrev=SHOUFATD;PUBMED_ID=22497573;trait_ID=321;trait=Shoulder subcutaneous fat thickness;breed=duroc,Erhualian（二花脸猪）;VTO_name=subcutaneous adipose thickness;Map_Type=Linkage;Model=Mendelian;Test_Base=Genome-wise;peak_cM=129.5;Significance=Significant;P-value=<0.05;F-Stat=9.46;Variance=1.21;Dominance_Effect=-0.03;Additive_Effect=-0.12
1	16114132	292187438	Meat_and_Carcass_QTL	QTL_ID=5217;Name=Shoulder subcutaneous fat thickness;Abbrev=SHOUFATD;PUBMED_ID=18651874;trait_ID=321;trait=Shoulder subcutaneous fat thickness;breed=large white,meishan（眉山猪）;VTO_name=subcutaneous adipose thickness;Map_Type=Linkage;Model=Mendelian;Test_Base=Genome-wise;peak_cM=130.2;Significance=Significant;P-value=<0.01;F-Stat=8.06;Variance=6.27;Dominance_Effect=-3.11;Additive_Effect=-1.87
1	24673417	292845492	Production_QTL	QTL_ID=5262;Name=Body weight (weaning);Abbrev=WWT;PUBMED_ID=18651874;trait_ID=199;trait=Body weight (weaning);breed=large white,meishan（眉山猪）;VTO_name=body mass;CMO_name=body weight;Map_Type=Linkage;Model=Mendelian;Test_Base=Genome-wise;peak_cM=136.7;Significance=Significant;P-value=<0.05;F-Stat=6.68;Variance=2.25
1	70361295	292707685	Meat_and_Carcass_QTL	QTL_ID=5206;Name=backfat at mid-back;Abbrev=BFM;PUBMED_ID=18651874;trait_ID=11;trait=backfat at mid-back;breed=large white,meishan（眉山猪）;VTO_name=subcutaneous adipose thickness;CMO_name=back fat thickness, midpoint;Map_Type=Linkage;Model=Mendelian;Test_Base=Genome-wise;peak_cM=138.9;Significance=Significant;P-value=<0.01;F-Stat=8.98;Variance=4.67;Dominance_Effect=-0.91;Additive_Effect=-1.44
1	16114132	292845492	Meat_and_Carcass_QTL	QTL_ID=5237;Name=backfat above muscle dorsi;Abbrev=SCF;PUBMED_ID=18651874;trait_ID=3;trait=backfat above muscle dorsi;breed=large white,meishan（眉山猪）;VTO_name=subcutaneous adipose thickness;CMO_name=back fat thickness;Map_Type=Linkage;Model=Mendelian;Test_Base=Chromosome-wise;peak_cM=140.4;Significance=Significant;P-value=<0.05;F-Stat=4.56;Variance=1.38
1	2701298	292955427	Meat_and_Carcass_QTL	QTL_ID=38073;Name=Muscle moisture percentage;Abbrev=MMP;PUBMED_ID=25888076;trait_ID=52;trait=Muscle moisture percentage;FlankMarker=SW1514,SW1301;breed=Landrace,Korean native pig;VTO_name=muscle water amount;PTO_name=meat water content;Map_Type=Linkage;Model=Mendelian;Test_Base=Chromosome-wise;peak_cM=1.6;Significance=Significant;P-value=<0.05;F-Stat=8.4;Variance=0.9;Additive_Effect=-0.181
1	16114132	289571736	Production_QTL	QTL_ID=5232;Name=Body weight (birth);Abbrev=BW;PUBMED_ID=18651874;trait_ID=153;trait=Body weight (birth);FlankMarker=SW1515;breed=large white,meishan（眉山猪）;VTO_name=body mass;CMO_name=body weight;Map_Type=Linkage;Model=Mendelian;Test_Base=Chromosome-wise;peak_cM=16.4;Significance=Significant;P-value=<0.05;F-Stat=4.66;Variance=1.47;Additive_Effect=0.05
1	7964370	252283830	Meat_and_Carcass_QTL	QTL_ID=5671;Name=Shoulder subcutaneous fat thickness;Abbrev=SHOUFATD;PUBMED_ID=17459017;trait_ID=321;trait=Shoulder subcutaneous fat thickness;FlankMarker=SW1824,SW1957;breed=duroc,pietrain;VTO_name=subcutaneous adipose thickness;Map_Type=Linkage;Model=Mendelian;Test_Base=Genome-wise;peak_cM=41.1;Significance=Significant;P-value=<0.01;F-Stat=10.05;Variance=3.42;Dominance_Effect=0.04;Additive_Effe…
1	7964370	257944209	Meat_and_Carcass_QTL	QTL_ID=5670;Name=Average backfat thickness;Abbrev=BFT;PUBMED_ID=17459017;trait_ID=2;trait=Average backfat thickness;FlankMarker=SW1824,S0155;breed=duroc,pietrain;VTO_name=subcutaneous adipose thickness;CMO_name=back fat thickness;Map_Type=Linkage;Model=Mendelian;Test_Base=Genome-wise;peak_cM=42.8;Significance=Significant;P-value=<0.01;F-Stat=10.59;Variance=3.59;Dominance_Effect=0.01;Additive_Effe…
1	36144885	154329026	Meat_and_Carcass_QTL	QTL_ID=5672;Name=Backfat at tenth rib;Abbrev=10RIBBFT;PUBMED_ID=17459017;trait_ID=7;trait=Backfat at tenth rib;FlankMarker=SW1851,SW2166;breed=duroc,pietrain;VTO_name=subcutaneous adipose thickness;CMO_name=back fat thickness, 10th rib;Map_Type=Linkage;Model=Mendelian;Test_Base=Chromosome-wise;peak_cM=45.2;Significance=Significant;P-value=<0.05;F-Stat=5.78;Variance=1.99;Dominance_Effect=0.01;Addi…
1	24647055	257944209	Meat_and_Carcass_QTL	QTL_ID=5676;Name=Subcutanous fat area;Abbrev=FATAREA;PUBMED_ID=17459017;trait_ID=14;trait=Subcutanous fat area;FlankMarker=SWR2300,S0155;breed=duroc,pietrain;VTO_name=subcutaneous adipose amount;PTO_name=dressed carcass fat content;Map_Type=Linkage;Model=Mendelian;Test_Base=Genome-wise;peak_cM=45.2;Significance=Significant;P-value=<0.01;F-Stat=16.05;Variance=5.35;Dominance_Effect=-0.01;Additive_E…
1	16114132	252283830	Meat_and_Carcass_QTL	QTL_ID=5679;Name=Belly meat content;Abbrev=BYLEAN;PUBMED_ID=17459017;trait_ID=473;trait=Belly meat content;FlankMarker=SW1515,SW1957;breed=duroc,pietrain;PTO_name=belly muscle percentage;Map_Type=Linkage;Model=Mendelian;Test_Base=Genome-wise;peak_cM=46.1;Significance=Significant;P-value=<0.01;F-Stat=10.35;Variance=3.52;Dominance_Effect=-0.03;Additive_Effect=-0.70
1	20064508	274130998	Health_QTL	QTL_ID=15047;Name=White blood cell number;Abbrev=WBC;PUBMED_ID=22035003;trait_ID=99;trait=White blood cell number;FlankMarker=SW64,SW373;breed=Landrace,Korean native pig;VTO_name=leukocyte quantity;CMO_name=total white blood cell count;Map_Type=Linkage;Model=Mendelian;Test_Base=Genome-wise;peak_cM=52;Significance=Suggestive;LOD-score=2.4;F-Stat=11.1;Variance=1.5;Additive_Effect=0.708
1	52874641	169149638	Meat_and_Carcass_QTL	QTL_ID=872;Name=Liver weight;Abbrev=LIVWT;PUBMED_ID=ISU0007;trait_ID=322;trait=Liver weight;FlankMarker=SW2130,SW307;VTO_name=liver mass;CMO_name=liver weight;Map_Type=Linkage;peak_cM=54.9;Significance=Significant;F-Stat=7.2;Variance=4.1;Dominance_Effect=-35.05;Additive_Effect=-56.84
1	20064508	210644363	Production_QTL	QTL_ID=29689;Name=Body weight (20 weeks);Abbrev=Wt;PUBMED_ID=24797173;trait_ID=803;trait=Body weight (20 weeks);FlankMarker=SW64,SW962;breed=Landrace,Korean native pig;VTO_name=body mass;CMO_name=body weight;Map_Type=Linkage;Model=Mendelian;Test_Base=Genome-wise;peak_cM=55;Significance=Significant;P-value=<0.05;F-Stat=14.3;Variance=1.4;Additive_Effect=-1.62
1	36144885	204653903	Health_QTL	QTL_ID=9658;Name=PRRSV antibody titer;Abbrev=PRRSVAB;PUBMED_ID=19490209;trait_ID=617;trait=PRRSV antibody titer;FlankMarker=SW1851;breed=duroc;VTO_name=blood immunoglobulin amount;CMO_name=antibody titer;Map_Type=Linkage;Model=Mendelian;Test_Base=Genome-wise;peak_cM=56.4;Significance=Significant;P-value=<0.01;F-Stat=15.0;Variance=16.3
1	52874641	233806417	Meat_and_Carcass_QTL	QTL_ID=12715;Name=External fat on ham;Abbrev=EFATHAM;PUBMED_ID=20667088;trait_ID=319;trait=External fat on ham;FlankMarker=SW2130;breed=meishan（眉山猪）,Wild boar;PTO_name=ham external fat weight;Map_Type=Linkage;Model=Mendelian;Test_Base=Genome-wise;peak_cM=57.2;Significance=Significant;P-value=<0.01;F-Stat=13.6;Variance=7.2;Dominance_Effect=0.03;Additive_Effect=-0.30
1	105086765	169149638	Meat_and_Carcass_QTL	QTL_ID=2930;Name=Marbling;Abbrev=MARB;PUBMED_ID=16174342;trait_ID=17;trait=Marbling;FlankMarker=S0312,S0331;VTO_name=intramuscular adipose amount;PTO_name=intramuscular fat content;Map_Type=Linkage;peak_cM=59.1;Significance=Significant;P-value=0.033;Dominance_Effect=0.26;Additive_Effect=-0.11
1	106187796	309614845	Meat_and_Carcass_eQTL	QTL_ID=8323;Name=Drip loss;Abbrev=DRIPL;PUBMED_ID=18671879;trait_ID=37;trait=Drip loss;breed=duroc,pietrain;PTO_name=meat water holding capacity;Map_Type=Linkage;Model=Mendelian;Test_Base=chromosome-wise;peak_cM=59;Significance=Significant;LOD-score=2.17;P-value=0.006792;F-Stat=5.36
1	2701298	274130998	Meat_and_Carcass_QTL	QTL_ID=38049;Name=Marbling;Abbrev=MARB;PUBMED_ID=25888076;trait_ID=17;trait=Marbling;FlankMarker=SW1514,SW373;breed=Landrace,Korean native pig;VTO_name=intramuscular adipose amount;PTO_name=intramuscular fat content;Map_Type=Linkage;Model=Mendelian;Test_Base=Genome-wise;peak_cM=62.1;Significance=Significant;P-value=<0.05;F-Stat=14.6;Variance=1.7;Additive_Effect=-0.171
1	105086765	154329026	Health_QTL	QTL_ID=17711;Name=Cholesterol level;Abbrev=CHOLS;PUBMED_ID=21752294;trait_ID=578;trait=Cholesterol level;FlankMarker=S0312,SW2166;breed=duroc,pietrain;VTO_name=blood cholesterol amount;CMO_name=blood total cholesterol level;Map_Type=Linkage;Model=Mendelian;Test_Base=Chromosome-wise;peak_cM=62;Significance=Significant;LOD-score=2.14;P-value=<0.05;F-Stat=5;Variance=3.38;Dominance_Effect=0.22;Additi…
1	105086765	274130998	Meat_and_Carcass_QTL	QTL_ID=5669;Name=Conductivity 24 hours postmortem (ham);Abbrev=cond;PUBMED_ID=17459017;trait_ID=410;trait=Conductivity 24 hours postmortem (ham);FlankMarker=S0312,SW373;breed=duroc,pietrain;VTO_name=skeletal muscle conductivity trait;PTO_name=meat conductivity;Map_Type=Linkage;Model=Mendelian;Test_Base=Genome-wise;peak_cM=63.5;Significance=Significant;P-value=<0.05;F-Stat=8.80;Variance=3.46;Domin…
1	35389848	228164160	Health_QTL	QTL_ID=4260;Name=CD2-positive leukocyte number;Abbrev=CD2L;PUBMED_ID=16026345;trait_ID=449;trait=CD2-positive leukocyte number;FlankMarker=S0008;VTO_name=leukocyte quantity;Map_Type=Linkage;peak_cM=63;Significance=Significant;P-value=<0.05;F-Stat=4.7;Additive_Effect=1.47
1	130284608	135347616	Meat_and_Carcass_QTL	QTL_ID=65014;Name=Fat percentage in carcass;Abbrev=FPIC;PUBMED_ID=25359100;trait_ID=13;trait=Fat percentage in carcass;breed=duroc,iberian,large black,pietrain,Wild boar,Hampshire,Swabian Hall;PTO_name=dressed carcass fat percentage;Map_Type=Genome;Model=Mendelian;Test_Base=Genome-wise;peak_cM=64;Significance=Significant;Likelihood_Ratio=35.88
1	130351360	135347616	Meat_and_Carcass_QTL	QTL_ID=65015;Name=Lean meat percentage;Abbrev=LEANP;PUBMED_ID=25359100;trait_ID=84;trait=Lean meat percentage;breed=duroc,iberian,large black,pietrain,Wild boar,Hampshire,Swabian Hall;PTO_name=dressed carcass muscle percentage;Map_Type=Genome;Model=Mendelian;Test_Base=Genome-wise;peak_cM=64;Significance=Significant;Likelihood_Ratio=35.24
1	62261447	233806417	Exterior_QTL	QTL_ID=8908;Name=Front feet conformation;Abbrev=FRFEETC;PUBMED_ID=ISU0038;trait_ID=118;trait=Front feet conformation;FlankMarker=CGA,S0082;breed=large white,meishan（眉山猪）;VTO_name=forelimb conformation trait;Map_Type=Linkage;Model=Mendelian;Test_Base=Chromosome-wise;peak_cM=65.6;Significance=Significant;P-value=<0.05;F-Stat=6.25;Variance=0.035;Dominance_Effect=-0.006;Additive_Effect=0.204
1	96293184	142302138	Meat_and_Carcass_QTL	QTL_ID=4326;Name=Meat color L*;Abbrev=CIEL;PUBMED_ID=16441291;trait_ID=424;trait=Meat color L*;FlankMarker=SW1430,SW2432;PTO_name=meat color reflectivity;Map_Type=Linkage;peak_cM=65.8;Significance=Significant;P-value=0.000015;F-Stat=19.195;Additive_Effect=-0.84
1	35389848	169149638	Meat_and_Carcass_QTL	QTL_ID=3222;Name=Dressing percentage;Abbrev=DRESS%;PUBMED_ID=17965326;trait_ID=223;trait=Dressing percentage;FlankMarker=S0331,S0008;PTO_name=dressing percentage;Map_Type=Linkage;peak_cM=66.1;Significance=Significant;F-Stat=6.03;Dominance_Effect=0.05;Additive_Effect=-0.42
1	106747450	233806417	Exterior_QTL	QTL_ID=5646;Name=Ear erectness;Abbrev=EARER;PUBMED_ID=17459018;trait_ID=136;trait=Ear erectness;FlankMarker=S0122,S0082;breed=large white,meishan（眉山猪）;VTO_name=outer ear prominence;Map_Type=Linkage;Model=Mendelian;Test_Base=Genome-wise;peak_cM=68.1;Significance=Significant;P-value=<0.01;F-Stat=17.33;Dominance_Effect=-0.15;Additive_Effect=0.18
1	133275468	154329026	Meat_and_Carcass_QTL	QTL_ID=78;Name=Marbling;Abbrev=MARB;PUBMED_ID=11471059;trait_ID=17;trait=Marbling;FlankMarker=SWR2300,SW2185,SW1616,SW2166,SW974;VTO_name=intramuscular adipose amount;PTO_name=intramuscular fat content;Map_Type=Linkage;peak_cM=69.3;Significance=Suggestive;Significance=Significant;F-Stat=8.42;Variance=4.34;Dominance_Effect=0.07;Additive_Effect=0.04
1	35389848	230570794	Meat_and_Carcass_QTL	QTL_ID=79;Name=Muscle fat content;Abbrev=MFCON;PUBMED_ID=11471059;trait_ID=354;trait=Muscle fat content;FlankMarker=S0008,SW1616,SW1902;PTO_name=meat lipid content;Map_Type=Linkage;peak_cM=69.3;Significance=Suggestive;F-Stat=6.06;Variance=2.90;Dominance_Effect=0.13;Additive_Effect=0.08
1	63012552	226764071	Health_QTL	QTL_ID=6366;Name=Creatinine level;Abbrev=CREAT;PUBMED_ID=19016680;trait_ID=524;trait=Creatinine level;FlankMarker=SW1123,SW780;breed=meishan（眉山猪）,pietrain;VTO_name=blood creatinine amount;CMO_name=serum creatinine level;Map_Type=Linkage;Model=Mendelian;Test_Base=Chromosome-wise;peak_cM=69;Significance=Significant;P-value=<0.05;F-Stat=5.66;Variance=9.41;Dominance_Effect=6.38;Additive_Effect=7.14
1	85842604	162073157	Exterior_QTL	QTL_ID=8853;Name=Ear weight;Abbrev=EARWT;PUBMED_ID=19392826;trait_ID=600;trait=Ear weight;FlankMarker=SW781,S0313;breed=duroc,Erhualian（二花脸猪）;VTO_name=outer ear size trait;Map_Type=Linkage;Model=Mendelian;Test_Base=Genome-wise;peak_cM=72.2;Significance=Significant;P-value=<0.01;F-Stat=34.87;Variance=2.44;Dominance_Effect=-9.26;Additive_Effect=21.08
1	62261447	162073157	Production_QTL	QTL_ID=329;Name=Average daily gain;Abbrev=ADG;PUBMED_ID=ISU0002;trait_ID=144;trait=Average daily gain;FlankMarker=CGA,S0313;VTO_name=postnatal growth trait;CMO_name=average daily body weight gain;Map_Type=Linkage;Model=Mendelian;Test_Base=-;peak_cM=73;Significance=-
1	133275468	242497921	Health_QTL	QTL_ID=12312;Name=Platelet distribution width;Abbrev=PLDWID;PUBMED_ID=20584270;trait_ID=513;trait=Platelet distribution width;FlankMarker=SW2185,SW1020;breed=large white,Landrace;VTO_name=platelet size trait;CMO_name=platelet distribution width;Map_Type=Linkage;Model=Mendelian;Test_Base=Comparison-wise;peak_cM=75;Significance=Significant;P-value=1.48E-05;Likelihood_Ratio=22.24
1	77611099	234035171	Meat_and_Carcass_QTL	QTL_ID=29579;Name=Loin muscle depth;Abbrev=LMDEP;PUBMED_ID=24962532;trait_ID=220;trait=Loin muscle depth;FlankMarker=rs80854577,rs80792304;breed=duroc;VTO_name=longissimus thoracis muscle thickness;Map_Type=Genome;Model=Mendelian;Test_Base=Experiment-wise;peak_cM=75;Significance=Suggestive;P-value=<0.10
1	105086765	210644363	Meat_and_Carcass_QTL	QTL_ID=5664;Name=PH for Longissmus dorsi;Abbrev=pH;PUBMED_ID=17459017;trait_ID=313;trait=PH for Longissmus dorsi;FlankMarker=S0312,S0113;breed=duroc,pietrain;VTO_name=muscle pH;PTO_name=meat pH;Map_Type=Linkage;Model=Mendelian;Test_Base=Genome-wise;peak_cM=76;Significance=Significant;P-value=<0.01;F-Stat=33.18;Variance=11.84;Dominance_Effect=-0.02;Additive_Effect=0.04
1	42824511	293329173	Meat_and_Carcass_QTL	QTL_ID=31809;Name=Skin thickness;Abbrev=SKINT;PUBMED_ID=24796629;trait_ID=198;trait=Skin thickness;breed=duroc,Erhualian（二花脸猪）;VTO_name=skin thickness;Map_Type=Linkage;Model=Mendelian;Test_Base=Chromosome-wise;peak_cM=80.4;Significance=Significant;P-value=<0.05;F-Stat=8.36;Variance=0.07;Dominance_Effect=0.26;Additive_Effect=0.10
1	108714563	220801047	Meat_and_Carcass_QTL	QTL_ID=3171;Name=Backfat weight;Abbrev=BFW;PUBMED_ID=16879346;trait_ID=221;trait=Backfat weight;FlankMarker=SW2035,SW962,SW1311;VTO_name=subcutaneous adipose mass;CMO_name=back fat weight;Map_Type=Linkage;peak_cM=80.5;Significance=Significant;F-Stat=10;Additive_Effect=1.0
1	85842604	257944209	Meat_and_Carcass_QTL	QTL_ID=651;Name=Backfat at rump;Abbrev=BFTR;PUBMED_ID=12081803;trait_ID=289;trait=Backfat at rump;FlankMarker=SW781,SW780,SW745;VTO_name=subcutaneous adipose thickness;CMO_name=back fat thickness;Map_Type=Linkage;peak_cM=81;Significance=Significant;LOD-score=4.100
1	105086765	228164160	Meat_and_Carcass_QTL	QTL_ID=3796;Name=Loin muscle area;Abbrev=LMA;PUBMED_ID=15318717;trait_ID=86;trait=Loin muscle area;FlankMarker=S0312,SW974;VTO_name=longissimus thoracis muscle area;Map_Type=Linkage;peak_cM=81.1;Significance=Significant;P-value=<0.01;F-Stat=13.6;Additive_Effect=0.97
1	96293184	247820666	Meat_and_Carcass_QTL	QTL_ID=2845;Name=Belly weight;Abbrev=BELLYWT;PUBMED_ID=16978171;trait_ID=74;trait=Belly weight;FlankMarker=SW1430,SWR982;PTO_name=belly weight;Map_Type=Linkage;peak_cM=83;Significance=Significant;F-Stat=12.19;Variance=6.9;Dominance_Effect=-0.15;Additive_Effect=-0.17
1	18004420	242497921	Health_QTL	QTL_ID=7592;Name=Melanoma susceptibility;Abbrev=MELAN;PUBMED_ID=17066441;trait_ID=553;trait=Melanoma susceptibility;FlankMarker=SW1020;CMO_name=disease process measurement;Map_Type=Linkage;Model=Mendelian;Test_Base=Chromosome-wise;peak_cM=85.0;Significance=Significant;P-value=<0.05
1	105086765	252283830	Meat_and_Carcass_QTL	QTL_ID=5667;Name=Meat color OPTO;Abbrev=COLORO;PUBMED_ID=17459017;trait_ID=362;trait=Meat color OPTO;FlankMarker=S0312,SW1957;breed=duroc,pietrain;PTO_name=meat color;Map_Type=Linkage;Model=Mendelian;Test_Base=Genome-wise;peak_cM=86;Significance=Significant;P-value=<0.01;F-Stat=12.59;Variance=4.85;Dominance_Effect=-0.82;Additive_Effect=1.66
1	133275468	220801047	Meat_and_Carcass_QTL	QTL_ID=45;Name=Backfat at last lumbar;Abbrev=LUMBF;PUBMED_ID=11471058;trait_ID=10;trait=Backfat at last lumbar;FlankMarker=SW2185,SWR982,SW1311;VTO_name=subcutaneous adipose thickness;CMO_name=back fat thickness, last lumbar vertebra;Map_Type=Linkage;peak_cM=86.2;Significance=Suggestive;F-Stat=6.96;Variance=3.12;Dominance_Effect=0.07;Additive_Effect=0.44
1	15380966	242497921	Health_QTL	QTL_ID=7567;Name=Melanoma susceptibility;Abbrev=MELAN;PUBMED_ID=17066441;trait_ID=553;trait=Melanoma susceptibility;FlankMarker=SW1020;CMO_name=disease process measurement;Map_Type=Linkage;Model=Mendelian;Test_Base=Chromosome-wise;peak_cM=88;Significance=Significant;P-value=<0.05
1	87993461	279498596	Production_QTL	QTL_ID=22269;Name=Average daily gain;Abbrev=ADG;PUBMED_ID=23840294;trait_ID=144;trait=Average daily gain;FlankMarker=rs80903424,rs80945046;breed=Yorkshire;VTO_name=postnatal growth trait;CMO_name=average daily body weight gain;Map_Type=Genome;Model=Mendelian;Test_Base=Experiment-wise;peak_cM=88;Significance=Suggestive;Variance=0.43
1	7964370	292955427	Production_QTL	QTL_ID=5680;Name=Average daily gain;Abbrev=ADG;PUBMED_ID=17459017;trait_ID=144;trait=Average daily gain;FlankMarker=SW1824,SW1301;breed=duroc,pietrain;VTO_name=postnatal growth trait;CMO_name=average daily body weight gain;Map_Type=Linkage;Model=Mendelian;Test_Base=Genome-wise;peak_cM=88.9;Significance=Significant;P-value=<0.01;F-Stat=9.01;Variance=3.17;Dominance_Effect=-29.11;Additive_Effect=17.…
1	32319237	289379107	Exterior_QTL	QTL_ID=17635;Name=Front feet conformation;Abbrev=FRFEETC;PUBMED_ID=21418602;trait_ID=118;trait=Front feet conformation;FlankMarker=S0155;breed=duroc,pietrain;VTO_name=forelimb conformation trait;Map_Type=Linkage;Model=Mendelian;Test_Base=Chromosome-wise;peak_cM=93.9;Significance=Significant;P-value=<0.05;F-Stat=5.06;Variance=4.38;Dominance_Effect=0.16;Additive_Effect=-0.15
1	105873529	290457491	Reproduction_QTL	QTL_ID=5255;Name=Teat number;Abbrev=TNUM;PUBMED_ID=18651874;trait_ID=167;trait=Teat number;breed=large white,meishan（眉山猪）;VTO_name=nipple quantity;CMO_name=teat number;Map_Type=Linkage;Model=Mendelian;Test_Base=Genome-wise;peak_cM=115.9;Significance=Significant;P-value=<0.01;F-Stat=13.1;Variance=4.43
1	44131186	289788010	Meat_and_Carcass_QTL	QTL_ID=21206;Name=Backfat at rump;Abbrev=BFTR;PUBMED_ID=22497573;trait_ID=289;trait=Backfat at rump;breed=duroc,Erhualian（二花脸猪）;VTO_name=subcutaneous adipose thickness;CMO_name=back fat thickness;Map_Type=Linkage;Model=Mendelian;Test_Base=Genome-wise;peak_cM=118.3;Significance=Significant;P-value=<0.01;F-Stat=11.04;Variance=1.00;Dominance_Effect=0.03;Additive_Effect=-0.14
1	45939845	292033322	Reproduction_QTL	QTL_ID=5223;Name=Teat number;Abbrev=TNUM;PUBMED_ID=18651874;trait_ID=167;trait=Teat number;breed=large white,meishan（眉山猪）;VTO_name=nipple quantity;CMO_name=teat number;Map_Type=Linkage;Model=Mendelian;Test_Base=Genome-wise;peak_cM=121.3;Significance=Significant;P-value=<0.01;F-Stat=9.18;Variance=4.81;Dominance_Effect=0.05;Additive_Effect=0.53
1	108714563	293277782	Production_QTL	QTL_ID=5230;Name=Body weight (weaning);Abbrev=WWT;PUBMED_ID=18651874;trait_ID=199;trait=Body weight (weaning);breed=large white,meishan（眉山猪）;VTO_name=body mass;CMO_name=body weight;Map_Type=Linkage;Model=Mendelian;Test_Base=Genome-wise;peak_cM=125;Significance=Significant;P-value=<0.01;F-Stat=9.70;Variance=5.57;Dominance_Effect=0.36;Additive_Effect=-0.63
1	45762028	290786847	Meat_and_Carcass_QTL	QTL_ID=21207;Name=Leaf fat weight;Abbrev=LFW;PUBMED_ID=22497573;trait_ID=172;trait=Leaf fat weight;breed=duroc,Erhualian（二花脸猪）;VTO_name=internal adipose amount;Map_Type=Linkage;Model=Mendelian;Test_Base=Genome-wise;peak_cM=128.3;Significance=Significant;P-value=<0.01;F-Stat=10.62;Variance=1.06;Dominance_Effect=-0.01;Additive_Effect=-0.13
1	10067182	292041505	Meat_and_Carcass_QTL	QTL_ID=21208;Name=Backfat at last rib;Abbrev=LRIBF;PUBMED_ID=22497573;trait_ID=382;trait=Backfat at last rib;breed=duroc,Erhualian（二花脸猪）;VTO_name=subcutaneous adipose thickness;CMO_name=back fat thickness, last rib;Map_Type=Linkage;Model=Mendelian;Test_Base=Genome-wise;peak_cM=128.6;Significance=Significant;P-value=<0.01;F-Stat=11.86;Variance=1.32;Dominance_Effect=0.02;Additive_Effect=-0.13
1	8025530	292730648	Meat_and_Carcass_QTL	QTL_ID=21209;Name=Shoulder subcutaneous fat thickness;Abbrev=SHOUFATD;PUBMED_ID=22497573;trait_ID=321;trait=Shoulder subcutaneous fat thickness;breed=duroc,Erhualian（二花脸猪）;VTO_name=subcutaneous adipose thickness;Map_Type=Linkage;Model=Mendelian;Test_Base=Genome-wise;peak_cM=129.5;Significance=Significant;P-value=<0.05;F-Stat=9.46;Variance=1.21;Dominance_Effect=-0.03;Additive_Effect=-0.12
1	16114132	292187438	Meat_and_Carcass_QTL	QTL_ID=5217;Name=Shoulder subcutaneous fat thickness;Abbrev=SHOUFATD;PUBMED_ID=18651874;trait_ID=321;trait=Shoulder subcutaneous fat thickness;breed=large white,meishan（眉山猪）;VTO_name=subcutaneous adipose thickness;Map_Type=Linkage;Model=Mendelian;Test_Base=Genome-wise;peak_cM=130.2;Significance=Significant;P-value=<0.01;F-Stat=8.06;Variance=6.27;Dominance_Effect=-3.11;Additive_Effect=-1.87
1	24673417	292845492	Production_QTL	QTL_ID=5262;Name=Body weight (weaning);Abbrev=WWT;PUBMED_ID=18651874;trait_ID=199;trait=Body weight (weaning);breed=large white,meishan（眉山猪）;VTO_name=body mass;CMO_name=body weight;Map_Type=Linkage;Model=Mendelian;Test_Base=Genome-wise;peak_cM=136.7;Significance=Significant;P-value=<0.05;F-Stat=6.68;Variance=2.25
1	70361295	292707685	Meat_and_Carcass_QTL	QTL_ID=5206;Name=backfat at mid-back;Abbrev=BFM;PUBMED_ID=18651874;trait_ID=11;trait=backfat at mid-back;breed=large white,meishan（眉山猪）;VTO_name=subcutaneous adipose thickness;CMO_name=back fat thickness, midpoint;Map_Type=Linkage;Model=Mendelian;Test_Base=Genome-wise;peak_cM=138.9;Significance=Significant;P-value=<0.01;F-Stat=8.98;Variance=4.67;Dominance_Effect=-0.91;Additive_Effect=-1.44
1	16114132	292845492	Meat_and_Carcass_QTL	QTL_ID=5237;Name=backfat above muscle dorsi;Abbrev=SCF;PUBMED_ID=18651874;trait_ID=3;trait=backfat above muscle dorsi;breed=large white,meishan（眉山猪）;VTO_name=subcutaneous adipose thickness;CMO_name=back fat thickness;Map_Type=Linkage;Model=Mendelian;Test_Base=Chromosome-wise;peak_cM=140.4;Significance=Significant;P-value=<0.05;F-Stat=4.56;Variance=1.38
1	2701298	292955427	Meat_and_Carcass_QTL	QTL_ID=38073;Name=Muscle moisture percentage;Abbrev=MMP;PUBMED_ID=25888076;trait_ID=52;trait=Muscle moisture percentage;FlankMarker=SW1514,SW1301;breed=Landrace,Korean native pig;VTO_name=muscle water amount;PTO_name=meat water content;Map_Type=Linkage;Model=Mendelian;Test_Base=Chromosome-wise;peak_cM=1.6;Significance=Significant;P-value=<0.05;F-Stat=8.4;Variance=0.9;Additive_Effect=-0.181
1	16114132	289571736	Production_QTL	QTL_ID=5232;Name=Body weight (birth);Abbrev=BW;PUBMED_ID=18651874;trait_ID=153;trait=Body weight (birth);FlankMarker=SW1515;breed=large white,meishan（眉山猪）;VTO_name=body mass;CMO_name=body weight;Map_Type=Linkage;Model=Mendelian;Test_Base=Chromosome-wise;peak_cM=16.4;Significance=Significant;P-value=<0.05;F-Stat=4.66;Variance=1.47;Additive_Effect=0.05
1	7964370	252283830	Meat_and_Carcass_QTL	QTL_ID=5671;Name=Shoulder subcutaneous fat thickness;Abbrev=SHOUFATD;PUBMED_ID=17459017;trait_ID=321;trait=Shoulder subcutaneous fat thickness;FlankMarker=SW1824,SW1957;breed=duroc,pietrain;VTO_name=subcutaneous adipose thickness;Map_Type=Linkage;Model=Mendelian;Test_Base=Genome-wise;peak_cM=41.1;Significance=Significant;P-value=<0.01;F-Stat=10.05;Variance=3.42;Dominance_Effect=0.04;Additive_Effe…
1	7964370	257944209	Meat_and_Carcass_QTL	QTL_ID=5670;Name=Average backfat thickness;Abbrev=BFT;PUBMED_ID=17459017;trait_ID=2;trait=Average backfat thickness;FlankMarker=SW1824,S0155;breed=duroc,pietrain;VTO_name=subcutaneous adipose thickness;CMO_name=back fat thickness;Map_Type=Linkage;Model=Mendelian;Test_Base=Genome-wise;peak_cM=42.8;Significance=Significant;P-value=<0.01;F-Stat=10.59;Variance=3.59;Dominance_Effect=0.01;Additive_Effe…
1	36144885	154329026	Meat_and_Carcass_QTL	QTL_ID=5672;Name=Backfat at tenth rib;Abbrev=10RIBBFT;PUBMED_ID=17459017;trait_ID=7;trait=Backfat at tenth rib;FlankMarker=SW1851,SW2166;breed=duroc,pietrain;VTO_name=subcutaneous adipose thickness;CMO_name=back fat thickness, 10th rib;Map_Type=Linkage;Model=Mendelian;Test_Base=Chromosome-wise;peak_cM=45.2;Significance=Significant;P-value=<0.05;F-Stat=5.78;Variance=1.99;Dominance_Effect=0.01;Addi…
1	24647055	257944209	Meat_and_Carcass_QTL	QTL_ID=5676;Name=Subcutanous fat area;Abbrev=FATAREA;PUBMED_ID=17459017;trait_ID=14;trait=Subcutanous fat area;FlankMarker=SWR2300,S0155;breed=duroc,pietrain;VTO_name=subcutaneous adipose amount;PTO_name=dressed carcass fat content;Map_Type=Linkage;Model=Mendelian;Test_Base=Genome-wise;peak_cM=45.2;Significance=Significant;P-value=<0.01;F-Stat=16.05;Variance=5.35;Dominance_Effect=-0.01;Additive_E…
1	16114132	252283830	Meat_and_Carcass_QTL	QTL_ID=5679;Name=Belly meat content;Abbrev=BYLEAN;PUBMED_ID=17459017;trait_ID=473;trait=Belly meat content;FlankMarker=SW1515,SW1957;breed=duroc,pietrain;PTO_name=belly muscle percentage;Map_Type=Linkage;Model=Mendelian;Test_Base=Genome-wise;peak_cM=46.1;Significance=Significant;P-value=<0.01;F-Stat=10.35;Variance=3.52;Dominance_Effect=-0.03;Additive_Effect=-0.70
1	20064508	274130998	Health_QTL	QTL_ID=15047;Name=White blood cell number;Abbrev=WBC;PUBMED_ID=22035003;trait_ID=99;trait=White blood cell number;FlankMarker=SW64,SW373;breed=Landrace,Korean native pig;VTO_name=leukocyte quantity;CMO_name=total white blood cell count;Map_Type=Linkage;Model=Mendelian;Test_Base=Genome-wise;peak_cM=52;Significance=Suggestive;LOD-score=2.4;F-Stat=11.1;Variance=1.5;Additive_Effect=0.708
1	52874641	169149638	Meat_and_Carcass_QTL	QTL_ID=872;Name=Liver weight;Abbrev=LIVWT;PUBMED_ID=ISU0007;trait_ID=322;trait=Liver weight;FlankMarker=SW2130,SW307;VTO_name=liver mass;CMO_name=liver weight;Map_Type=Linkage;peak_cM=54.9;Significance=Significant;F-Stat=7.2;Variance=4.1;Dominance_Effect=-35.05;Additive_Effect=-56.84
1	20064508	210644363	Production_QTL	QTL_ID=29689;Name=Body weight (20 weeks);Abbrev=Wt;PUBMED_ID=24797173;trait_ID=803;trait=Body weight (20 weeks);FlankMarker=SW64,SW962;breed=Landrace,Korean native pig;VTO_name=body mass;CMO_name=body weight;Map_Type=Linkage;Model=Mendelian;Test_Base=Genome-wise;peak_cM=55;Significance=Significant;P-value=<0.05;F-Stat=14.3;Variance=1.4;Additive_Effect=-1.62
1	36144885	204653903	Health_QTL	QTL_ID=9658;Name=PRRSV antibody titer;Abbrev=PRRSVAB;PUBMED_ID=19490209;trait_ID=617;trait=PRRSV antibody titer;FlankMarker=SW1851;breed=duroc;VTO_name=blood immunoglobulin amount;CMO_name=antibody titer;Map_Type=Linkage;Model=Mendelian;Test_Base=Genome-wise;peak_cM=56.4;Significance=Significant;P-value=<0.01;F-Stat=15.0;Variance=16.3
1	52874641	233806417	Meat_and_Carcass_QTL	QTL_ID=12715;Name=External fat on ham;Abbrev=EFATHAM;PUBMED_ID=20667088;trait_ID=319;trait=External fat on ham;FlankMarker=SW2130;breed=meishan（眉山猪）,Wild boar;PTO_name=ham external fat weight;Map_Type=Linkage;Model=Mendelian;Test_Base=Genome-wise;peak_cM=57.2;Significance=Significant;P-value=<0.01;F-Stat=13.6;Variance=7.2;Dominance_Effect=0.03;Additive_Effect=-0.30
1	105086765	169149638	Meat_and_Carcass_QTL	QTL_ID=2930;Name=Marbling;Abbrev=MARB;PUBMED_ID=16174342;trait_ID=17;trait=Marbling;FlankMarker=S0312,S0331;VTO_name=intramuscular adipose amount;PTO_name=intramuscular fat content;Map_Type=Linkage;peak_cM=59.1;Significance=Significant;P-value=0.033;Dominance_Effect=0.26;Additive_Effect=-0.11
1	106187796	309614845	Meat_and_Carcass_eQTL	QTL_ID=8323;Name=Drip loss;Abbrev=DRIPL;PUBMED_ID=18671879;trait_ID=37;trait=Drip loss;breed=duroc,pietrain;PTO_name=meat water holding capacity;Map_Type=Linkage;Model=Mendelian;Test_Base=chromosome-wise;peak_cM=59;Significance=Significant;LOD-score=2.17;P-value=0.006792;F-Stat=5.36
1	2701298	274130998	Meat_and_Carcass_QTL	QTL_ID=38049;Name=Marbling;Abbrev=MARB;PUBMED_ID=25888076;trait_ID=17;trait=Marbling;FlankMarker=SW1514,SW373;breed=Landrace,Korean native pig;VTO_name=intramuscular adipose amount;PTO_name=intramuscular fat content;Map_Type=Linkage;Model=Mendelian;Test_Base=Genome-wise;peak_cM=62.1;Significance=Significant;P-value=<0.05;F-Stat=14.6;Variance=1.7;Additive_Effect=-0.171
1	105086765	154329026	Health_QTL	QTL_ID=17711;Name=Cholesterol level;Abbrev=CHOLS;PUBMED_ID=21752294;trait_ID=578;trait=Cholesterol level;FlankMarker=S0312,SW2166;breed=duroc,pietrain;VTO_name=blood cholesterol amount;CMO_name=blood total cholesterol level;Map_Type=Linkage;Model=Mendelian;Test_Base=Chromosome-wise;peak_cM=62;Significance=Significant;LOD-score=2.14;P-value=<0.05;F-Stat=5;Variance=3.38;Dominance_Effect=0.22;Additi…
1	105086765	274130998	Meat_and_Carcass_QTL	QTL_ID=5669;Name=Conductivity 24 hours postmortem (ham);Abbrev=cond;PUBMED_ID=17459017;trait_ID=410;trait=Conductivity 24 hours postmortem (ham);FlankMarker=S0312,SW373;breed=duroc,pietrain;VTO_name=skeletal muscle conductivity trait;PTO_name=meat conductivity;Map_Type=Linkage;Model=Mendelian;Test_Base=Genome-wise;peak_cM=63.5;Significance=Significant;P-value=<0.05;F-Stat=8.80;Variance=3.46;Domin…
1	35389848	228164160	Health_QTL	QTL_ID=4260;Name=CD2-positive leukocyte number;Abbrev=CD2L;PUBMED_ID=16026345;trait_ID=449;trait=CD2-positive leukocyte number;FlankMarker=S0008;VTO_name=leukocyte quantity;Map_Type=Linkage;peak_cM=63;Significance=Significant;P-value=<0.05;F-Stat=4.7;Additive_Effect=1.47
1	130284608	135347616	Meat_and_Carcass_QTL	QTL_ID=65014;Name=Fat percentage in carcass;Abbrev=FPIC;PUBMED_ID=25359100;trait_ID=13;trait=Fat percentage in carcass;breed=duroc,iberian,large black,pietrain,Wild boar,Hampshire,Swabian Hall;PTO_name=dressed carcass fat percentage;Map_Type=Genome;Model=Mendelian;Test_Base=Genome-wise;peak_cM=64;Significance=Significant;Likelihood_Ratio=35.88
1	130351360	135347616	Meat_and_Carcass_QTL	QTL_ID=65015;Name=Lean meat percentage;Abbrev=LEANP;PUBMED_ID=25359100;trait_ID=84;trait=Lean meat percentage;breed=duroc,iberian,large black,pietrain,Wild boar,Hampshire,Swabian Hall;PTO_name=dressed carcass muscle percentage;Map_Type=Genome;Model=Mendelian;Test_Base=Genome-wise;peak_cM=64;Significance=Significant;Likelihood_Ratio=35.24
1	62261447	233806417	Exterior_QTL	QTL_ID=8908;Name=Front feet conformation;Abbrev=FRFEETC;PUBMED_ID=ISU0038;trait_ID=118;trait=Front feet conformation;FlankMarker=CGA,S0082;breed=large white,meishan（眉山猪）;VTO_name=forelimb conformation trait;Map_Type=Linkage;Model=Mendelian;Test_Base=Chromosome-wise;peak_cM=65.6;Significance=Significant;P-value=<0.05;F-Stat=6.25;Variance=0.035;Dominance_Effect=-0.006;Additive_Effect=0.204
1	96293184	142302138	Meat_and_Carcass_QTL	QTL_ID=4326;Name=Meat color L*;Abbrev=CIEL;PUBMED_ID=16441291;trait_ID=424;trait=Meat color L*;FlankMarker=SW1430,SW2432;PTO_name=meat color reflectivity;Map_Type=Linkage;peak_cM=65.8;Significance=Significant;P-value=0.000015;F-Stat=19.195;Additive_Effect=-0.84
1	35389848	169149638	Meat_and_Carcass_QTL	QTL_ID=3222;Name=Dressing percentage;Abbrev=DRESS%;PUBMED_ID=17965326;trait_ID=223;trait=Dressing percentage;FlankMarker=S0331,S0008;PTO_name=dressing percentage;Map_Type=Linkage;peak_cM=66.1;Significance=Significant;F-Stat=6.03;Dominance_Effect=0.05;Additive_Effect=-0.42
1	106747450	233806417	Exterior_QTL	QTL_ID=5646;Name=Ear erectness;Abbrev=EARER;PUBMED_ID=17459018;trait_ID=136;trait=Ear erectness;FlankMarker=S0122,S0082;breed=large white,meishan（眉山猪）;VTO_name=outer ear prominence;Map_Type=Linkage;Model=Mendelian;Test_Base=Genome-wise;peak_cM=68.1;Significance=Significant;P-value=<0.01;F-Stat=17.33;Dominance_Effect=-0.15;Additive_Effect=0.18
1	133275468	154329026	Meat_and_Carcass_QTL	QTL_ID=78;Name=Marbling;Abbrev=MARB;PUBMED_ID=11471059;trait_ID=17;trait=Marbling;FlankMarker=SWR2300,SW2185,SW1616,SW2166,SW974;VTO_name=intramuscular adipose amount;PTO_name=intramuscular fat content;Map_Type=Linkage;peak_cM=69.3;Significance=Suggestive;Significance=Significant;F-Stat=8.42;Variance=4.34;Dominance_Effect=0.07;Additive_Effect=0.04
1	35389848	230570794	Meat_and_Carcass_QTL	QTL_ID=79;Name=Muscle fat content;Abbrev=MFCON;PUBMED_ID=11471059;trait_ID=354;trait=Muscle fat content;FlankMarker=S0008,SW1616,SW1902;PTO_name=meat lipid content;Map_Type=Linkage;peak_cM=69.3;Significance=Suggestive;F-Stat=6.06;Variance=2.90;Dominance_Effect=0.13;Additive_Effect=0.08
1	63012552	226764071	Health_QTL	QTL_ID=6366;Name=Creatinine level;Abbrev=CREAT;PUBMED_ID=19016680;trait_ID=524;trait=Creatinine level;FlankMarker=SW1123,SW780;breed=meishan（眉山猪）,pietrain;VTO_name=blood creatinine amount;CMO_name=serum creatinine level;Map_Type=Linkage;Model=Mendelian;Test_Base=Chromosome-wise;peak_cM=69;Significance=Significant;P-value=<0.05;F-Stat=5.66;Variance=9.41;Dominance_Effect=6.38;Additive_Effect=7.14
1	85842604	162073157	Exterior_QTL	QTL_ID=8853;Name=Ear weight;Abbrev=EARWT;PUBMED_ID=19392826;trait_ID=600;trait=Ear weight;FlankMarker=SW781,S0313;breed=duroc,Erhualian（二花脸猪）;VTO_name=outer ear size trait;Map_Type=Linkage;Model=Mendelian;Test_Base=Genome-wise;peak_cM=72.2;Significance=Significant;P-value=<0.01;F-Stat=34.87;Variance=2.44;Dominance_Effect=-9.26;Additive_Effect=21.08
1	62261447	162073157	Production_QTL	QTL_ID=329;Name=Average daily gain;Abbrev=ADG;PUBMED_ID=ISU0002;trait_ID=144;trait=Average daily gain;FlankMarker=CGA,S0313;VTO_name=postnatal growth trait;CMO_name=average daily body weight gain;Map_Type=Linkage;Model=Mendelian;Test_Base=-;peak_cM=73;Significance=-
1	133275468	242497921	Health_QTL	QTL_ID=12312;Name=Platelet distribution width;Abbrev=PLDWID;PUBMED_ID=20584270;trait_ID=513;trait=Platelet distribution width;FlankMarker=SW2185,SW1020;breed=large white,Landrace;VTO_name=platelet size trait;CMO_name=platelet distribution width;Map_Type=Linkage;Model=Mendelian;Test_Base=Comparison-wise;peak_cM=75;Significance=Significant;P-value=1.48E-05;Likelihood_Ratio=22.24
1	77611099	234035171	Meat_and_Carcass_QTL	QTL_ID=29579;Name=Loin muscle depth;Abbrev=LMDEP;PUBMED_ID=24962532;trait_ID=220;trait=Loin muscle depth;FlankMarker=rs80854577,rs80792304;breed=duroc;VTO_name=longissimus thoracis muscle thickness;Map_Type=Genome;Model=Mendelian;Test_Base=Experiment-wise;peak_cM=75;Significance=Suggestive;P-value=<0.10
1	105086765	210644363	Meat_and_Carcass_QTL	QTL_ID=5664;Name=PH for Longissmus dorsi;Abbrev=pH;PUBMED_ID=17459017;trait_ID=313;trait=PH for Longissmus dorsi;FlankMarker=S0312,S0113;breed=duroc,pietrain;VTO_name=muscle pH;PTO_name=meat pH;Map_Type=Linkage;Model=Mendelian;Test_Base=Genome-wise;peak_cM=76;Significance=Significant;P-value=<0.01;F-Stat=33.18;Variance=11.84;Dominance_Effect=-0.02;Additive_Effect=0.04
1	42824511	293329173	Meat_and_Carcass_QTL	QTL_ID=31809;Name=Skin thickness;Abbrev=SKINT;PUBMED_ID=24796629;trait_ID=198;trait=Skin thickness;breed=duroc,Erhualian（二花脸猪）;VTO_name=skin thickness;Map_Type=Linkage;Model=Mendelian;Test_Base=Chromosome-wise;peak_cM=80.4;Significance=Significant;P-value=<0.05;F-Stat=8.36;Variance=0.07;Dominance_Effect=0.26;Additive_Effect=0.10
1	108714563	220801047	Meat_and_Carcass_QTL	QTL_ID=3171;Name=Backfat weight;Abbrev=BFW;PUBMED_ID=16879346;trait_ID=221;trait=Backfat weight;FlankMarker=SW2035,SW962,SW1311;VTO_name=subcutaneous adipose mass;CMO_name=back fat weight;Map_Type=Linkage;peak_cM=80.5;Significance=Significant;F-Stat=10;Additive_Effect=1.0
1	85842604	257944209	Meat_and_Carcass_QTL	QTL_ID=651;Name=Backfat at rump;Abbrev=BFTR;PUBMED_ID=12081803;trait_ID=289;trait=Backfat at rump;FlankMarker=SW781,SW780,SW745;VTO_name=subcutaneous adipose thickness;CMO_name=back fat thickness;Map_Type=Linkage;peak_cM=81;Significance=Significant;LOD-score=4.100
1	105086765	228164160	Meat_and_Carcass_QTL	QTL_ID=3796;Name=Loin muscle area;Abbrev=LMA;PUBMED_ID=15318717;trait_ID=86;trait=Loin muscle area;FlankMarker=S0312,SW974;VTO_name=longissimus thoracis muscle area;Map_Type=Linkage;peak_cM=81.1;Significance=Significant;P-value=<0.01;F-Stat=13.6;Additive_Effect=0.97
1	96293184	247820666	Meat_and_Carcass_QTL	QTL_ID=2845;Name=Belly weight;Abbrev=BELLYWT;PUBMED_ID=16978171;trait_ID=74;trait=Belly weight;FlankMarker=SW1430,SWR982;PTO_name=belly weight;Map_Type=Linkage;peak_cM=83;Significance=Significant;F-Stat=12.19;Variance=6.9;Dominance_Effect=-0.15;Additive_Effect=-0.17
1	18004420	242497921	Health_QTL	QTL_ID=7592;Name=Melanoma susceptibility;Abbrev=MELAN;PUBMED_ID=17066441;trait_ID=553;trait=Melanoma susceptibility;FlankMarker=SW1020;CMO_name=disease process measurement;Map_Type=Linkage;Model=Mendelian;Test_Base=Chromosome-wise;peak_cM=85.0;Significance=Significant;P-value=<0.05
1	105086765	252283830	Meat_and_Carcass_QTL	QTL_ID=5667;Name=Meat color OPTO;Abbrev=COLORO;PUBMED_ID=17459017;trait_ID=362;trait=Meat color OPTO;FlankMarker=S0312,SW1957;breed=duroc,pietrain;PTO_name=meat color;Map_Type=Linkage;Model=Mendelian;Test_Base=Genome-wise;peak_cM=86;Significance=Significant;P-value=<0.01;F-Stat=12.59;Variance=4.85;Dominance_Effect=-0.82;Additive_Effect=1.66
1	133275468	220801047	Meat_and_Carcass_QTL	QTL_ID=45;Name=Backfat at last lumbar;Abbrev=LUMBF;PUBMED_ID=11471058;trait_ID=10;trait=Backfat at last lumbar;FlankMarker=SW2185,SWR982,SW1311;VTO_name=subcutaneous adipose thickness;CMO_name=back fat thickness, last lumbar vertebra;Map_Type=Linkage;peak_cM=86.2;Significance=Suggestive;F-Stat=6.96;Variance=3.12;Dominance_Effect=0.07;Additive_Effect=0.44
1	15380966	242497921	Health_QTL	QTL_ID=7567;Name=Melanoma susceptibility;Abbrev=MELAN;PUBMED_ID=17066441;trait_ID=553;trait=Melanoma susceptibility;FlankMarker=SW1020;CMO_name=disease process measurement;Map_Type=Linkage;Model=Mendelian;Test_Base=Chromosome-wise;peak_cM=88;Significance=Significant;P-value=<0.05
1	87993461	279498596	Production_QTL	QTL_ID=22269;Name=Average daily gain;Abbrev=ADG;PUBMED_ID=23840294;trait_ID=144;trait=Average daily gain;FlankMarker=rs80903424,rs80945046;breed=Yorkshire;VTO_name=postnatal growth trait;CMO_name=average daily body weight gain;Map_Type=Genome;Model=Mendelian;Test_Base=Experiment-wise;peak_cM=88;Significance=Suggestive;Variance=0.43
1	7964370	292955427	Production_QTL	QTL_ID=5680;Name=Average daily gain;Abbrev=ADG;PUBMED_ID=17459017;trait_ID=144;trait=Average daily gain;FlankMarker=SW1824,SW1301;breed=duroc,pietrain;VTO_name=postnatal growth trait;CMO_name=average daily body weight gain;Map_Type=Linkage;Model=Mendelian;Test_Base=Genome-wise;peak_cM=88.9;Significance=Significant;P-value=<0.01;F-Stat=9.01;Variance=3.17;Dominance_Effect=-29.11;Additive_Effect=17.…
1	32319237	289379107	Exterior_QTL	QTL_ID=17635;Name=Front feet conformation;Abbrev=FRFEETC;PUBMED_ID=21418602;trait_ID=118;trait=Front feet conformation;FlankMarker=S0155;breed=duroc,pietrain;VTO_name=forelimb conformation trait;Map_Type=Linkage;Model=Mendelian;Test_Base=Chromosome-wise;peak_cM=93.9;Significance=Significant;P-value=<0.05;F-Stat=5.06;Variance=4.38;Dominance_Effect=0.16;Additive_Effect=-0.15
1	105873529	290457491	Reproduction_QTL	QTL_ID=5255;Name=Teat number;Abbrev=TNUM;PUBMED_ID=18651874;trait_ID=167;trait=Teat number;breed=large white,meishan（眉山猪）;VTO_name=nipple quantity;CMO_name=teat number;Map_Type=Linkage;Model=Mendelian;Test_Base=Genome-wise;peak_cM=115.9;Significance=Significant;P-value=<0.01;F-Stat=13.1;Variance=4.43
1	44131186	289788010	Meat_and_Carcass_QTL	QTL_ID=21206;Name=Backfat at rump;Abbrev=BFTR;PUBMED_ID=22497573;trait_ID=289;trait=Backfat at rump;breed=duroc,Erhualian（二花脸猪）;VTO_name=subcutaneous adipose thickness;CMO_name=back fat thickness;Map_Type=Linkage;Model=Mendelian;Test_Base=Genome-wise;peak_cM=118.3;Significance=Significant;P-value=<0.01;F-Stat=11.04;Variance=1.00;Dominance_Effect=0.03;Additive_Effect=-0.14
1	45939845	292033322	Reproduction_QTL	QTL_ID=5223;Name=Teat number;Abbrev=TNUM;PUBMED_ID=18651874;trait_ID=167;trait=Teat number;breed=large white,meishan（眉山猪）;VTO_name=nipple quantity;CMO_name=teat number;Map_Type=Linkage;Model=Mendelian;Test_Base=Genome-wise;peak_cM=121.3;Significance=Significant;P-value=<0.01;F-Stat=9.18;Variance=4.81;Dominance_Effect=0.05;Additive_Effect=0.53
1	108714563	293277782	Production_QTL	QTL_ID=5230;Name=Body weight (weaning);Abbrev=WWT;PUBMED_ID=18651874;trait_ID=199;trait=Body weight (weaning);breed=large white,meishan（眉山猪）;VTO_name=body mass;CMO_name=body weight;Map_Type=Linkage;Model=Mendelian;Test_Base=Genome-wise;peak_cM=125;Significance=Significant;P-value=<0.01;F-Stat=9.70;Variance=5.57;Dominance_Effect=0.36;Additive_Effect=-0.63
1	45762028	290786847	Meat_and_Carcass_QTL	QTL_ID=21207;Name=Leaf fat weight;Abbrev=LFW;PUBMED_ID=22497573;trait_ID=172;trait=Leaf fat weight;breed=duroc,Erhualian（二花脸猪）;VTO_name=internal adipose amount;Map_Type=Linkage;Model=Mendelian;Test_Base=Genome-wise;peak_cM=128.3;Significance=Significant;P-value=<0.01;F-Stat=10.62;Variance=1.06;Dominance_Effect=-0.01;Additive_Effect=-0.13
1	10067182	292041505	Meat_and_Carcass_QTL	QTL_ID=21208;Name=Backfat at last rib;Abbrev=LRIBF;PUBMED_ID=22497573;trait_ID=382;trait=Backfat at last rib;breed=duroc,Erhualian（二花脸猪）;VTO_name=subcutaneous adipose thickness;CMO_name=back fat thickness, last rib;Map_Type=Linkage;Model=Mendelian;Test_Base=Genome-wise;peak_cM=128.6;Significance=Significant;P-value=<0.01;F-Stat=11.86;Variance=1.32;Dominance_Effect=0.02;Additive_Effect=-0.13
1	8025530	292730648	Meat_and_Carcass_QTL	QTL_ID=21209;Name=Shoulder subcutaneous fat thickness;Abbrev=SHOUFATD;PUBMED_ID=22497573;trait_ID=321;trait=Shoulder subcutaneous fat thickness;breed=duroc,Erhualian（二花脸猪）;VTO_name=subcutaneous adipose thickness;Map_Type=Linkage;Model=Mendelian;Test_Base=Genome-wise;peak_cM=129.5;Significance=Significant;P-value=<0.05;F-Stat=9.46;Variance=1.21;Dominance_Effect=-0.03;Additive_Effect=-0.12
1	16114132	292187438	Meat_and_Carcass_QTL	QTL_ID=5217;Name=Shoulder subcutaneous fat thickness;Abbrev=SHOUFATD;PUBMED_ID=18651874;trait_ID=321;trait=Shoulder subcutaneous fat thickness;breed=large white,meishan（眉山猪）;VTO_name=subcutaneous adipose thickness;Map_Type=Linkage;Model=Mendelian;Test_Base=Genome-wise;peak_cM=130.2;Significance=Significant;P-value=<0.01;F-Stat=8.06;Variance=6.27;Dominance_Effect=-3.11;Additive_Effect=-1.87
1	24673417	292845492	Production_QTL	QTL_ID=5262;Name=Body weight (weaning);Abbrev=WWT;PUBMED_ID=18651874;trait_ID=199;trait=Body weight (weaning);breed=large white,meishan（眉山猪）;VTO_name=body mass;CMO_name=body weight;Map_Type=Linkage;Model=Mendelian;Test_Base=Genome-wise;peak_cM=136.7;Significance=Significant;P-value=<0.05;F-Stat=6.68;Variance=2.25
1	70361295	292707685	Meat_and_Carcass_QTL	QTL_ID=5206;Name=backfat at mid-back;Abbrev=BFM;PUBMED_ID=18651874;trait_ID=11;trait=backfat at mid-back;breed=large white,meishan（眉山猪）;VTO_name=subcutaneous adipose thickness;CMO_name=back fat thickness, midpoint;Map_Type=Linkage;Model=Mendelian;Test_Base=Genome-wise;peak_cM=138.9;Significance=Significant;P-value=<0.01;F-Stat=8.98;Variance=4.67;Dominance_Effect=-0.91;Additive_Effect=-1.44
1	16114132	292845492	Meat_and_Carcass_QTL	QTL_ID=5237;Name=backfat above muscle dorsi;Abbrev=SCF;PUBMED_ID=18651874;trait_ID=3;trait=backfat above muscle dorsi;breed=large white,meishan（眉山猪）;VTO_name=subcutaneous adipose thickness;CMO_name=back fat thickness;Map_Type=Linkage;Model=Mendelian;Test_Base=Chromosome-wise;peak_cM=140.4;Significance=Significant;P-value=<0.05;F-Stat=4.56;Variance=1.38
1	168669767	170372732	Reproduction_Association	QTL_ID=3124;Name=Total number born alive;Abbrev=NBA;PUBMED_ID=16965408;trait_ID=157;trait=Total number born alive;FlankMarker=ESR;VTO_name=viable offspring quantity;Map_Type=Linkage;peak_cM=81.7;LS-means=12.6;P-value=<0.034
1	169007648	169984967	Production_QTL	QTL_ID=29535;Name=Average daily gain;Abbrev=ADG;PUBMED_ID=24962532;trait_ID=144;trait=Average daily gain;FlankMarker=rs80952670,rs81274011;breed=duroc;VTO_name=postnatal growth trait;CMO_name=average daily body weight gain;Map_Type=Genome;Model=Mendelian;Test_Base=Experiment-wise;peak_cM=81;Significance=Suggestive;P-value=<0.10
1	143819347	175004689	Meat_and_Carcass_QTL	QTL_ID=17789;Name=Average glycolytic potential;Abbrev=GLYPO;PUBMED_ID=21875434;trait_ID=47;trait=Average glycolytic potential;breed=duroc,large white,pietrain,Hampshire;VTO_name=glycolytic potential;Map_Type=Linkage;Model=Mendelian;Test_Base=Genome-wise;peak_cM=77.3;Significance=Significant;P-value=<0.05;Variance=15.9;Likelihood_Ratio=12.5
1	150567892	184999941	Meat_and_Carcass_QTL	QTL_ID=4017;Name=Muscle fat content;Abbrev=MFCON;PUBMED_ID=16783645;trait_ID=354;trait=Muscle fat content;PTO_name=meat lipid content;Map_Type=Linkage;peak_cM=81.0;P-value=<0.05
1	154143188	180898441	Meat_and_Carcass_QTL	QTL_ID=797;Name=Average backfat thickness;Abbrev=BFT;PUBMED_ID=ISU0006;trait_ID=2;trait=Average backfat thickness;FlankMarker=SW780;VTO_name=subcutaneous adipose thickness;CMO_name=back fat thickness;Map_Type=Linkage;peak_cM=81;Variance=8.4%
1	2701298	292955427	Meat_and_Carcass_QTL	QTL_ID=38073;Name=Muscle moisture percentage;Abbrev=MMP;PUBMED_ID=25888076;trait_ID=52;trait=Muscle moisture percentage;FlankMarker=SW1514,SW1301;breed=Landrace,Korean native pig;VTO_name=muscle water amount;PTO_name=meat water content;Map_Type=Linkage;Model=Mendelian;Test_Base=Chromosome-wise;peak_cM=1.6;Significance=Significant;P-value=<0.05;F-Stat=8.4;Variance=0.9;Additive_Effect=-0.181
1	16114132	289571736	Production_QTL	QTL_ID=5232;Name=Body weight (birth);Abbrev=BW;PUBMED_ID=18651874;trait_ID=153;trait=Body weight (birth);FlankMarker=SW1515;breed=large white,meishan（眉山猪）;VTO_name=body mass;CMO_name=body weight;Map_Type=Linkage;Model=Mendelian;Test_Base=Chromosome-wise;peak_cM=16.4;Significance=Significant;P-value=<0.05;F-Stat=4.66;Variance=1.47;Additive_Effect=0.05
1	7964370	252283830	Meat_and_Carcass_QTL	QTL_ID=5671;Name=Shoulder subcutaneous fat thickness;Abbrev=SHOUFATD;PUBMED_ID=17459017;trait_ID=321;trait=Shoulder subcutaneous fat thickness;FlankMarker=SW1824,SW1957;breed=duroc,pietrain;VTO_name=subcutaneous adipose thickness;Map_Type=Linkage;Model=Mendelian;Test_Base=Genome-wise;peak_cM=41.1;Significance=Significant;P-value=<0.01;F-Stat=10.05;Variance=3.42;Dominance_Effect=0.04;Additive_Effe…
1	7964370	257944209	Meat_and_Carcass_QTL	QTL_ID=5670;Name=Average backfat thickness;Abbrev=BFT;PUBMED_ID=17459017;trait_ID=2;trait=Average backfat thickness;FlankMarker=SW1824,S0155;breed=duroc,pietrain;VTO_name=subcutaneous adipose thickness;CMO_name=back fat thickness;Map_Type=Linkage;Model=Mendelian;Test_Base=Genome-wise;peak_cM=42.8;Significance=Significant;P-value=<0.01;F-Stat=10.59;Variance=3.59;Dominance_Effect=0.01;Additive_Effe…
1	24647055	257944209	Meat_and_Carcass_QTL	QTL_ID=5676;Name=Subcutanous fat area;Abbrev=FATAREA;PUBMED_ID=17459017;trait_ID=14;trait=Subcutanous fat area;FlankMarker=SWR2300,S0155;breed=duroc,pietrain;VTO_name=subcutaneous adipose amount;PTO_name=dressed carcass fat content;Map_Type=Linkage;Model=Mendelian;Test_Base=Genome-wise;peak_cM=45.2;Significance=Significant;P-value=<0.01;F-Stat=16.05;Variance=5.35;Dominance_Effect=-0.01;Additive_E…
1	16114132	252283830	Meat_and_Carcass_QTL	QTL_ID=5679;Name=Belly meat content;Abbrev=BYLEAN;PUBMED_ID=17459017;trait_ID=473;trait=Belly meat content;FlankMarker=SW1515,SW1957;breed=duroc,pietrain;PTO_name=belly muscle percentage;Map_Type=Linkage;Model=Mendelian;Test_Base=Genome-wise;peak_cM=46.1;Significance=Significant;P-value=<0.01;F-Stat=10.35;Variance=3.52;Dominance_Effect=-0.03;Additive_Effect=-0.70
1	20064508	274130998	Health_QTL	QTL_ID=15047;Name=White blood cell number;Abbrev=WBC;PUBMED_ID=22035003;trait_ID=99;trait=White blood cell number;FlankMarker=SW64,SW373;breed=Landrace,Korean native pig;VTO_name=leukocyte quantity;CMO_name=total white blood cell count;Map_Type=Linkage;Model=Mendelian;Test_Base=Genome-wise;peak_cM=52;Significance=Suggestive;LOD-score=2.4;F-Stat=11.1;Variance=1.5;Additive_Effect=0.708
1	20064508	210644363	Production_QTL	QTL_ID=29689;Name=Body weight (20 weeks);Abbrev=Wt;PUBMED_ID=24797173;trait_ID=803;trait=Body weight (20 weeks);FlankMarker=SW64,SW962;breed=Landrace,Korean native pig;VTO_name=body mass;CMO_name=body weight;Map_Type=Linkage;Model=Mendelian;Test_Base=Genome-wise;peak_cM=55;Significance=Significant;P-value=<0.05;F-Stat=14.3;Variance=1.4;Additive_Effect=-1.62
1	36144885	204653903	Health_QTL	QTL_ID=9658;Name=PRRSV antibody titer;Abbrev=PRRSVAB;PUBMED_ID=19490209;trait_ID=617;trait=PRRSV antibody titer;FlankMarker=SW1851;breed=duroc;VTO_name=blood immunoglobulin amount;CMO_name=antibody titer;Map_Type=Linkage;Model=Mendelian;Test_Base=Genome-wise;peak_cM=56.4;Significance=Significant;P-value=<0.01;F-Stat=15.0;Variance=16.3
1	52874641	233806417	Meat_and_Carcass_QTL	QTL_ID=12715;Name=External fat on ham;Abbrev=EFATHAM;PUBMED_ID=20667088;trait_ID=319;trait=External fat on ham;FlankMarker=SW2130;breed=meishan（眉山猪）,Wild boar;PTO_name=ham external fat weight;Map_Type=Linkage;Model=Mendelian;Test_Base=Genome-wise;peak_cM=57.2;Significance=Significant;P-value=<0.01;F-Stat=13.6;Variance=7.2;Dominance_Effect=0.03;Additive_Effect=-0.30
1	106187796	309614845	Meat_and_Carcass_eQTL	QTL_ID=8323;Name=Drip loss;Abbrev=DRIPL;PUBMED_ID=18671879;trait_ID=37;trait=Drip loss;breed=duroc,pietrain;PTO_name=meat water holding capacity;Map_Type=Linkage;Model=Mendelian;Test_Base=chromosome-wise;peak_cM=59;Significance=Significant;LOD-score=2.17;P-value=0.006792;F-Stat=5.36
1	2701298	274130998	Meat_and_Carcass_QTL	QTL_ID=38049;Name=Marbling;Abbrev=MARB;PUBMED_ID=25888076;trait_ID=17;trait=Marbling;FlankMarker=SW1514,SW373;breed=Landrace,Korean native pig;VTO_name=intramuscular adipose amount;PTO_name=intramuscular fat content;Map_Type=Linkage;Model=Mendelian;Test_Base=Genome-wise;peak_cM=62.1;Significance=Significant;P-value=<0.05;F-Stat=14.6;Variance=1.7;Additive_Effect=-0.171
1	105086765	274130998	Meat_and_Carcass_QTL	QTL_ID=5669;Name=Conductivity 24 hours postmortem (ham);Abbrev=cond;PUBMED_ID=17459017;trait_ID=410;trait=Conductivity 24 hours postmortem (ham);FlankMarker=S0312,SW373;breed=duroc,pietrain;VTO_name=skeletal muscle conductivity trait;PTO_name=meat conductivity;Map_Type=Linkage;Model=Mendelian;Test_Base=Genome-wise;peak_cM=63.5;Significance=Significant;P-value=<0.05;F-Stat=8.80;Variance=3.46;Domin…
1	35389848	228164160	Health_QTL	QTL_ID=4260;Name=CD2-positive leukocyte number;Abbrev=CD2L;PUBMED_ID=16026345;trait_ID=449;trait=CD2-positive leukocyte number;FlankMarker=S0008;VTO_name=leukocyte quantity;Map_Type=Linkage;peak_cM=63;Significance=Significant;P-value=<0.05;F-Stat=4.7;Additive_Effect=1.47
1	62261447	233806417	Exterior_QTL	QTL_ID=8908;Name=Front feet conformation;Abbrev=FRFEETC;PUBMED_ID=ISU0038;trait_ID=118;trait=Front feet conformation;FlankMarker=CGA,S0082;breed=large white,meishan（眉山猪）;VTO_name=forelimb conformation trait;Map_Type=Linkage;Model=Mendelian;Test_Base=Chromosome-wise;peak_cM=65.6;Significance=Significant;P-value=<0.05;F-Stat=6.25;Variance=0.035;Dominance_Effect=-0.006;Additive_Effect=0.204
1	106747450	233806417	Exterior_QTL	QTL_ID=5646;Name=Ear erectness;Abbrev=EARER;PUBMED_ID=17459018;trait_ID=136;trait=Ear erectness;FlankMarker=S0122,S0082;breed=large white,meishan（眉山猪）;VTO_name=outer ear prominence;Map_Type=Linkage;Model=Mendelian;Test_Base=Genome-wise;peak_cM=68.1;Significance=Significant;P-value=<0.01;F-Stat=17.33;Dominance_Effect=-0.15;Additive_Effect=0.18
1	35389848	230570794	Meat_and_Carcass_QTL	QTL_ID=79;Name=Muscle fat content;Abbrev=MFCON;PUBMED_ID=11471059;trait_ID=354;trait=Muscle fat content;FlankMarker=S0008,SW1616,SW1902;PTO_name=meat lipid content;Map_Type=Linkage;peak_cM=69.3;Significance=Suggestive;F-Stat=6.06;Variance=2.90;Dominance_Effect=0.13;Additive_Effect=0.08
1	63012552	226764071	Health_QTL	QTL_ID=6366;Name=Creatinine level;Abbrev=CREAT;PUBMED_ID=19016680;trait_ID=524;trait=Creatinine level;FlankMarker=SW1123,SW780;breed=meishan（眉山猪）,pietrain;VTO_name=blood creatinine amount;CMO_name=serum creatinine level;Map_Type=Linkage;Model=Mendelian;Test_Base=Chromosome-wise;peak_cM=69;Significance=Significant;P-value=<0.05;F-Stat=5.66;Variance=9.41;Dominance_Effect=6.38;Additive_Effect=7.14
1	154329026	210644363	Meat_and_Carcass_QTL	QTL_ID=5958;Name=Side fat thickness;Abbrev=BFS;PUBMED_ID=18712441;trait_ID=12;trait=Side fat thickness;FlankMarker=SW2166,S0113;breed=duroc,pietrain;VTO_name=subcutaneous adipose thickness;Map_Type=Linkage;Model=Mendelian;Test_Base=Chromosome-wise;peak_cM=72.4;Significance=Significant;P-value=<0.05;Variance=5.13;Dominance_Effect=-0.09;Additive_Effect=0.11
1	133275468	242497921	Health_QTL	QTL_ID=12312;Name=Platelet distribution width;Abbrev=PLDWID;PUBMED_ID=20584270;trait_ID=513;trait=Platelet distribution width;FlankMarker=SW2185,SW1020;breed=large white,Landrace;VTO_name=platelet size trait;CMO_name=platelet distribution width;Map_Type=Linkage;Model=Mendelian;Test_Base=Comparison-wise;peak_cM=75;Significance=Significant;P-value=1.48E-05;Likelihood_Ratio=22.24
1	77611099	234035171	Meat_and_Carcass_QTL	QTL_ID=29579;Name=Loin muscle depth;Abbrev=LMDEP;PUBMED_ID=24962532;trait_ID=220;trait=Loin muscle depth;FlankMarker=rs80854577,rs80792304;breed=duroc;VTO_name=longissimus thoracis muscle thickness;Map_Type=Genome;Model=Mendelian;Test_Base=Experiment-wise;peak_cM=75;Significance=Suggestive;P-value=<0.10
1	169149638	233806417	Meat_and_Carcass_QTL	QTL_ID=12742;Name=Fat to meat ratio;Abbrev=FMR;PUBMED_ID=20667088;trait_ID=652;trait=Fat to meat ratio;FlankMarker=SW307,S0082;breed=pietrain,Wild boar;PTO_name=dressed carcass fat-to-muscle ratio;Map_Type=Linkage;Model=Mendelian;Test_Base=Genome-wise;peak_cM=76.0;Significance=Significant;P-value=<0.01;F-Stat=10.6;Variance=6.0;Dominance_Effect=0.01;Additive_Effect=-0.06
1	105086765	210644363	Meat_and_Carcass_QTL	QTL_ID=5664;Name=PH for Longissmus dorsi;Abbrev=pH;PUBMED_ID=17459017;trait_ID=313;trait=PH for Longissmus dorsi;FlankMarker=S0312,S0113;breed=duroc,pietrain;VTO_name=muscle pH;PTO_name=meat pH;Map_Type=Linkage;Model=Mendelian;Test_Base=Genome-wise;peak_cM=76;Significance=Significant;P-value=<0.01;F-Stat=33.18;Variance=11.84;Dominance_Effect=-0.02;Additive_Effect=0.04
1	169149638	226764071	Meat_and_Carcass_QTL	QTL_ID=18028;Name=Adipocyte diameter;Abbrev=ADIPDI;PUBMED_ID=21926318;trait_ID=656;trait=Adipocyte diameter;FlankMarker=SW307,SW780;breed=meishan（眉山猪）,pietrain,Wild boar;VTO_name=white adipocyte size trait;CMO_name=adipocyte diameter;Map_Type=Linkage;Model=-;peak_cM=76.9;Significance=Significant;F-Stat=3.65
1	169149638	228164160	Meat_and_Carcass_QTL	QTL_ID=3640;Name=Loin muscle area;Abbrev=LMA;PUBMED_ID=17965327;trait_ID=86;trait=Loin muscle area;FlankMarker=SW974,S0331;VTO_name=longissimus thoracis muscle area;Map_Type=Linkage;peak_cM=77.3;Significance=Suggestive;F-Stat=8.83;Additive_Effect=-0.0055
1	162275821	311704372	Exterior_QTL	QTL_ID=8742;Name=Umbilical hernia;Abbrev=UMBHERN;PUBMED_ID=19359506;trait_ID=596;trait=Umbilical hernia;FlankMarker=S0313;breed=duroc,Erhualian（二花脸猪）;VTO_name=abdominal wall integrity trait;Map_Type=Linkage;Model=Mendelian;peak_cM=78.7;Significance=Significant;P-value=0.014
1	162073157	233806417	Meat_and_Carcass_QTL	QTL_ID=138;Name=Backfat at tenth rib;Abbrev=10RIBBFT;PUBMED_ID=10656927;trait_ID=7;trait=Backfat at tenth rib;FlankMarker=S0313,S0082;VTO_name=subcutaneous adipose thickness;CMO_name=back fat thickness, 10th rib;Map_Type=Linkage;peak_cM=79;Significance=Significant;P-value=< 0.001
1	162857849	233723456	Meat_and_Carcass_eQTL	QTL_ID=8348;Name=Drip loss;Abbrev=DRIPL;PUBMED_ID=18671879;trait_ID=37;trait=Drip loss;breed=duroc,pietrain;PTO_name=meat water holding capacity;Map_Type=Linkage;Model=Mendelian;Test_Base=chromosome-wise;peak_cM=79;Significance=Significant;LOD-score=2.15;P-value=0.007033;F-Stat=5.32
1	140728674	229018949	Meat_and_Carcass_QTL	QTL_ID=4020;Name=Marbling;Abbrev=MARB;PUBMED_ID=16783645;trait_ID=17;trait=Marbling;VTO_name=intramuscular adipose amount;PTO_name=intramuscular fat content;Map_Type=Linkage;peak_cM=80.2;P-value=<0.05
1	42824511	293329173	Meat_and_Carcass_QTL	QTL_ID=31809;Name=Skin thickness;Abbrev=SKINT;PUBMED_ID=24796629;trait_ID=198;trait=Skin thickness;breed=duroc,Erhualian（二花脸猪）;VTO_name=skin thickness;Map_Type=Linkage;Model=Mendelian;Test_Base=Chromosome-wise;peak_cM=80.4;Significance=Significant;P-value=<0.05;F-Stat=8.36;Variance=0.07;Dominance_Effect=0.26;Additive_Effect=0.10
1	169149638	257763699	Meat_and_Carcass_QTL	QTL_ID=44;Name=Backfat at last rib;Abbrev=LRIBF;PUBMED_ID=11471058;trait_ID=382;trait=Backfat at last rib;FlankMarker=S0331,S0113,S0320;VTO_name=subcutaneous adipose thickness;CMO_name=back fat thickness, last rib;Map_Type=Linkage;peak_cM=80.5;Significance=Suggestive;F-Stat=6.61;Variance=3.03;Dominance_Effect=0.06;Additive_Effect=0.04
1	108714563	220801047	Meat_and_Carcass_QTL	QTL_ID=3171;Name=Backfat weight;Abbrev=BFW;PUBMED_ID=16879346;trait_ID=221;trait=Backfat weight;FlankMarker=SW2035,SW962,SW1311;VTO_name=subcutaneous adipose mass;CMO_name=back fat weight;Map_Type=Linkage;peak_cM=80.5;Significance=Significant;F-Stat=10;Additive_Effect=1.0
1	85842604	257944209	Meat_and_Carcass_QTL	QTL_ID=651;Name=Backfat at rump;Abbrev=BFTR;PUBMED_ID=12081803;trait_ID=289;trait=Backfat at rump;FlankMarker=SW781,SW780,SW745;VTO_name=subcutaneous adipose thickness;CMO_name=back fat thickness;Map_Type=Linkage;peak_cM=81;Significance=Significant;LOD-score=4.100
1	168669767	210644363	Meat_and_Carcass_QTL	QTL_ID=1271;Name=Ham fat weight;Abbrev=HFATW;PUBMED_ID=16573530;trait_ID=466;trait=Ham fat weight;FlankMarker=S0113,SW1431,SPIPSU;PTO_name=ham fat weight;Map_Type=Linkage;peak_cM=81;Significance=Significant;F-Stat=8.4;Variance=0.16;Dominance_Effect=0.08;Additive_Effect=0.16
1	167392293	226764071	Meat_and_Carcass_QTL	QTL_ID=13264;Name=Liver weight;Abbrev=LIVWT;PUBMED_ID=20528845;trait_ID=322;trait=Liver weight;breed=duroc,Erhualian（二花脸猪）;VTO_name=liver mass;CMO_name=liver weight;Map_Type=Linkage;Model=Mendelian;Test_Base=Genome-wise;peak_cM=81.1;Significance=Significant;P-value=<0.05;F-Stat=11.2;Variance=2.2;Dominance_Effect=7.83;Additive_Effect=-42.00
1	105086765	228164160	Meat_and_Carcass_QTL	QTL_ID=3796;Name=Loin muscle area;Abbrev=LMA;PUBMED_ID=15318717;trait_ID=86;trait=Loin muscle area;FlankMarker=S0312,SW974;VTO_name=longissimus thoracis muscle area;Map_Type=Linkage;peak_cM=81.1;Significance=Significant;P-value=<0.01;F-Stat=13.6;Additive_Effect=0.97
1	96293184	247820666	Meat_and_Carcass_QTL	QTL_ID=2845;Name=Belly weight;Abbrev=BELLYWT;PUBMED_ID=16978171;trait_ID=74;trait=Belly weight;FlankMarker=SW1430,SWR982;PTO_name=belly weight;Map_Type=Linkage;peak_cM=83;Significance=Significant;F-Stat=12.19;Variance=6.9;Dominance_Effect=-0.15;Additive_Effect=-0.17
1	18004420	242497921	Health_QTL	QTL_ID=7592;Name=Melanoma susceptibility;Abbrev=MELAN;PUBMED_ID=17066441;trait_ID=553;trait=Melanoma susceptibility;FlankMarker=SW1020;CMO_name=disease process measurement;Map_Type=Linkage;Model=Mendelian;Test_Base=Chromosome-wise;peak_cM=85.0;Significance=Significant;P-value=<0.05
1	169149638	292955427	Production_QTL	QTL_ID=3914;Name=Average daily gain;Abbrev=ADG;PUBMED_ID=17121599;trait_ID=144;trait=Average daily gain;FlankMarker=S0331,SW1301;VTO_name=postnatal growth trait;CMO_name=average daily body weight gain;Map_Type=Linkage;peak_cM=86.1;Significance=Significant;P-value=<0.001
1	105086765	252283830	Meat_and_Carcass_QTL	QTL_ID=5667;Name=Meat color OPTO;Abbrev=COLORO;PUBMED_ID=17459017;trait_ID=362;trait=Meat color OPTO;FlankMarker=S0312,SW1957;breed=duroc,pietrain;PTO_name=meat color;Map_Type=Linkage;Model=Mendelian;Test_Base=Genome-wise;peak_cM=86;Significance=Significant;P-value=<0.01;F-Stat=12.59;Variance=4.85;Dominance_Effect=-0.82;Additive_Effect=1.66
1	133275468	220801047	Meat_and_Carcass_QTL	QTL_ID=45;Name=Backfat at last lumbar;Abbrev=LUMBF;PUBMED_ID=11471058;trait_ID=10;trait=Backfat at last lumbar;FlankMarker=SW2185,SWR982,SW1311;VTO_name=subcutaneous adipose thickness;CMO_name=back fat thickness, last lumbar vertebra;Map_Type=Linkage;peak_cM=86.2;Significance=Suggestive;F-Stat=6.96;Variance=3.12;Dominance_Effect=0.07;Additive_Effect=0.44
1	169149638	265323610	Meat_and_Carcass_QTL	QTL_ID=17996;Name=Average backfat thickness;Abbrev=BFT;PUBMED_ID=21926318;trait_ID=2;trait=Average backfat thickness;FlankMarker=SW307,SW803;breed=meishan（眉山猪）,pietrain,Wild boar;VTO_name=subcutaneous adipose thickness;CMO_name=back fat thickness;Map_Type=Linkage;Model=Mendelian;peak_cM=87;Significance=Significant;F-Stat=5.52
1	15380966	242497921	Health_QTL	QTL_ID=7567;Name=Melanoma susceptibility;Abbrev=MELAN;PUBMED_ID=17066441;trait_ID=553;trait=Melanoma susceptibility;FlankMarker=SW1020;CMO_name=disease process measurement;Map_Type=Linkage;Model=Mendelian;Test_Base=Chromosome-wise;peak_cM=88;Significance=Significant;P-value=<0.05
1	87993461	279498596	Production_QTL	QTL_ID=22269;Name=Average daily gain;Abbrev=ADG;PUBMED_ID=23840294;trait_ID=144;trait=Average daily gain;FlankMarker=rs80903424,rs80945046;breed=Yorkshire;VTO_name=postnatal growth trait;CMO_name=average daily body weight gain;Map_Type=Genome;Model=Mendelian;Test_Base=Experiment-wise;peak_cM=88;Significance=Suggestive;Variance=0.43
1	7964370	292955427	Production_QTL	QTL_ID=5680;Name=Average daily gain;Abbrev=ADG;PUBMED_ID=17459017;trait_ID=144;trait=Average daily gain;FlankMarker=SW1824,SW1301;breed=duroc,pietrain;VTO_name=postnatal growth trait;CMO_name=average daily body weight gain;Map_Type=Linkage;Model=Mendelian;Test_Base=Genome-wise;peak_cM=88.9;Significance=Significant;P-value=<0.01;F-Stat=9.01;Variance=3.17;Dominance_Effect=-29.11;Additive_Effect=17.…
1	162073157	257944209	Exterior_QTL	QTL_ID=8898;Name=Ear erectness;Abbrev=EARER;PUBMED_ID=19392826;trait_ID=136;trait=Ear erectness;FlankMarker=S0313,SW745;breed=duroc,Erhualian（二花脸猪）;VTO_name=outer ear prominence;Map_Type=Linkage;Model=Mendelian;Test_Base=Genome-wise;peak_cM=91.6;Significance=Significant;P-value=<0.01;F-Stat=39.45;Variance=3.28;Dominance_Effect=0.04;Additive_Effect=-0.24
1	163919363	234502051	Meat_and_Carcass_QTL	QTL_ID=432;Name=Head weight;Abbrev=HEADWT;PUBMED_ID=12486399;trait_ID=83;trait=Head weight;VTO_name=head mass;Map_Type=Linkage;Test_Base=Genome-wise;peak_cM=92;P-value=<0.001;F-Stat=14.50;Variance=7.80;Dominance_Effect=0.13;Additive_Effect=0.16
1	32319237	289379107	Exterior_QTL	QTL_ID=17635;Name=Front feet conformation;Abbrev=FRFEETC;PUBMED_ID=21418602;trait_ID=118;trait=Front feet conformation;FlankMarker=S0155;breed=duroc,pietrain;VTO_name=forelimb conformation trait;Map_Type=Linkage;Model=Mendelian;Test_Base=Chromosome-wise;peak_cM=93.9;Significance=Significant;P-value=<0.05;F-Stat=5.06;Variance=4.38;Dominance_Effect=0.16;Additive_Effect=-0.15
1	105873529	290457491	Reproduction_QTL	QTL_ID=5255;Name=Teat number;Abbrev=TNUM;PUBMED_ID=18651874;trait_ID=167;trait=Teat number;breed=large white,meishan（眉山猪）;VTO_name=nipple quantity;CMO_name=teat number;Map_Type=Linkage;Model=Mendelian;Test_Base=Genome-wise;peak_cM=115.9;Significance=Significant;P-value=<0.01;F-Stat=13.1;Variance=4.43
1	44131186	289788010	Meat_and_Carcass_QTL	QTL_ID=21206;Name=Backfat at rump;Abbrev=BFTR;PUBMED_ID=22497573;trait_ID=289;trait=Backfat at rump;breed=duroc,Erhualian（二花脸猪）;VTO_name=subcutaneous adipose thickness;CMO_name=back fat thickness;Map_Type=Linkage;Model=Mendelian;Test_Base=Genome-wise;peak_cM=118.3;Significance=Significant;P-value=<0.01;F-Stat=11.04;Variance=1.00;Dominance_Effect=0.03;Additive_Effect=-0.14
1	45939845	292033322	Reproduction_QTL	QTL_ID=5223;Name=Teat number;Abbrev=TNUM;PUBMED_ID=18651874;trait_ID=167;trait=Teat number;breed=large white,meishan（眉山猪）;VTO_name=nipple quantity;CMO_name=teat number;Map_Type=Linkage;Model=Mendelian;Test_Base=Genome-wise;peak_cM=121.3;Significance=Significant;P-value=<0.01;F-Stat=9.18;Variance=4.81;Dominance_Effect=0.05;Additive_Effect=0.53
1	108714563	293277782	Production_QTL	QTL_ID=5230;Name=Body weight (weaning);Abbrev=WWT;PUBMED_ID=18651874;trait_ID=199;trait=Body weight (weaning);breed=large white,meishan（眉山猪）;VTO_name=body mass;CMO_name=body weight;Map_Type=Linkage;Model=Mendelian;Test_Base=Genome-wise;peak_cM=125;Significance=Significant;P-value=<0.01;F-Stat=9.70;Variance=5.57;Dominance_Effect=0.36;Additive_Effect=-0.63
1	45762028	290786847	Meat_and_Carcass_QTL	QTL_ID=21207;Name=Leaf fat weight;Abbrev=LFW;PUBMED_ID=22497573;trait_ID=172;trait=Leaf fat weight;breed=duroc,Erhualian（二花脸猪）;VTO_name=internal adipose amount;Map_Type=Linkage;Model=Mendelian;Test_Base=Genome-wise;peak_cM=128.3;Significance=Significant;P-value=<0.01;F-Stat=10.62;Variance=1.06;Dominance_Effect=-0.01;Additive_Effect=-0.13
1	10067182	292041505	Meat_and_Carcass_QTL	QTL_ID=21208;Name=Backfat at last rib;Abbrev=LRIBF;PUBMED_ID=22497573;trait_ID=382;trait=Backfat at last rib;breed=duroc,Erhualian（二花脸猪）;VTO_name=subcutaneous adipose thickness;CMO_name=back fat thickness, last rib;Map_Type=Linkage;Model=Mendelian;Test_Base=Genome-wise;peak_cM=128.6;Significance=Significant;P-value=<0.01;F-Stat=11.86;Variance=1.32;Dominance_Effect=0.02;Additive_Effect=-0.13
1	8025530	292730648	Meat_and_Carcass_QTL	QTL_ID=21209;Name=Shoulder subcutaneous fat thickness;Abbrev=SHOUFATD;PUBMED_ID=22497573;trait_ID=321;trait=Shoulder subcutaneous fat thickness;breed=duroc,Erhualian（二花脸猪）;VTO_name=subcutaneous adipose thickness;Map_Type=Linkage;Model=Mendelian;Test_Base=Genome-wise;peak_cM=129.5;Significance=Significant;P-value=<0.05;F-Stat=9.46;Variance=1.21;Dominance_Effect=-0.03;Additive_Effect=-0.12
1	16114132	292187438	Meat_and_Carcass_QTL	QTL_ID=5217;Name=Shoulder subcutaneous fat thickness;Abbrev=SHOUFATD;PUBMED_ID=18651874;trait_ID=321;trait=Shoulder subcutaneous fat thickness;breed=large white,meishan（眉山猪）;VTO_name=subcutaneous adipose thickness;Map_Type=Linkage;Model=Mendelian;Test_Base=Genome-wise;peak_cM=130.2;Significance=Significant;P-value=<0.01;F-Stat=8.06;Variance=6.27;Dominance_Effect=-3.11;Additive_Effect=-1.87
1	24673417	292845492	Production_QTL	QTL_ID=5262;Name=Body weight (weaning);Abbrev=WWT;PUBMED_ID=18651874;trait_ID=199;trait=Body weight (weaning);breed=large white,meishan（眉山猪）;VTO_name=body mass;CMO_name=body weight;Map_Type=Linkage;Model=Mendelian;Test_Base=Genome-wise;peak_cM=136.7;Significance=Significant;P-value=<0.05;F-Stat=6.68;Variance=2.25
1	70361295	292707685	Meat_and_Carcass_QTL	QTL_ID=5206;Name=backfat at mid-back;Abbrev=BFM;PUBMED_ID=18651874;trait_ID=11;trait=backfat at mid-back;breed=large white,meishan（眉山猪）;VTO_name=subcutaneous adipose thickness;CMO_name=back fat thickness, midpoint;Map_Type=Linkage;Model=Mendelian;Test_Base=Genome-wise;peak_cM=138.9;Significance=Significant;P-value=<0.01;F-Stat=8.98;Variance=4.67;Dominance_Effect=-0.91;Additive_Effect=-1.44
1	16114132	292845492	Meat_and_Carcass_QTL	QTL_ID=5237;Name=backfat above muscle dorsi;Abbrev=SCF;PUBMED_ID=18651874;trait_ID=3;trait=backfat above muscle dorsi;breed=large white,meishan（眉山猪）;VTO_name=subcutaneous adipose thickness;CMO_name=back fat thickness;Map_Type=Linkage;Model=Mendelian;Test_Base=Chromosome-wise;peak_cM=140.4;Significance=Significant;P-value=<0.05;F-Stat=4.56;Variance=1.38
1	165580236	257944209	Reproduction_QTL	QTL_ID=7453;Name=Nonfunctional nipples;Abbrev=NNIP;PUBMED_ID=18219525;trait_ID=444;trait=Nonfunctional nipples;FlankMarker=S0155,SW1301;VTO_name=nonfunctional nipple quantity;Map_Type=Linkage;Model=Mendelian;Test_Base=Chromosome-wise;peak_cM=140.5;Significance=Significant;P-value=<0.01
1	168669767	170372732	Reproduction_Association	QTL_ID=3124;Name=Total number born alive;Abbrev=NBA;PUBMED_ID=16965408;trait_ID=157;trait=Total number born alive;FlankMarker=ESR;VTO_name=viable offspring quantity;Map_Type=Linkage;peak_cM=81.7;LS-means=12.6;P-value=<0.034
1	169007648	169984967	Production_QTL	QTL_ID=29535;Name=Average daily gain;Abbrev=ADG;PUBMED_ID=24962532;trait_ID=144;trait=Average daily gain;FlankMarker=rs80952670,rs81274011;breed=duroc;VTO_name=postnatal growth trait;CMO_name=average daily body weight gain;Map_Type=Genome;Model=Mendelian;Test_Base=Experiment-wise;peak_cM=81;Significance=Suggestive;P-value=<0.10
1	143819347	175004689	Meat_and_Carcass_QTL	QTL_ID=17789;Name=Average glycolytic potential;Abbrev=GLYPO;PUBMED_ID=21875434;trait_ID=47;trait=Average glycolytic potential;breed=duroc,large white,pietrain,Hampshire;VTO_name=glycolytic potential;Map_Type=Linkage;Model=Mendelian;Test_Base=Genome-wise;peak_cM=77.3;Significance=Significant;P-value=<0.05;Variance=15.9;Likelihood_Ratio=12.5
1	150567892	184999941	Meat_and_Carcass_QTL	QTL_ID=4017;Name=Muscle fat content;Abbrev=MFCON;PUBMED_ID=16783645;trait_ID=354;trait=Muscle fat content;PTO_name=meat lipid content;Map_Type=Linkage;peak_cM=81.0;P-value=<0.05
1	154143188	180898441	Meat_and_Carcass_QTL	QTL_ID=797;Name=Average backfat thickness;Abbrev=BFT;PUBMED_ID=ISU0006;trait_ID=2;trait=Average backfat thickness;FlankMarker=SW780;VTO_name=subcutaneous adipose thickness;CMO_name=back fat thickness;Map_Type=Linkage;peak_cM=81;Variance=8.4%
1	2701298	292955427	Meat_and_Carcass_QTL	QTL_ID=38073;Name=Muscle moisture percentage;Abbrev=MMP;PUBMED_ID=25888076;trait_ID=52;trait=Muscle moisture percentage;FlankMarker=SW1514,SW1301;breed=Landrace,Korean native pig;VTO_name=muscle water amount;PTO_name=meat water content;Map_Type=Linkage;Model=Mendelian;Test_Base=Chromosome-wise;peak_cM=1.6;Significance=Significant;P-value=<0.05;F-Stat=8.4;Variance=0.9;Additive_Effect=-0.181
1	16114132	289571736	Production_QTL	QTL_ID=5232;Name=Body weight (birth);Abbrev=BW;PUBMED_ID=18651874;trait_ID=153;trait=Body weight (birth);FlankMarker=SW1515;breed=large white,meishan（眉山猪）;VTO_name=body mass;CMO_name=body weight;Map_Type=Linkage;Model=Mendelian;Test_Base=Chromosome-wise;peak_cM=16.4;Significance=Significant;P-value=<0.05;F-Stat=4.66;Variance=1.47;Additive_Effect=0.05
1	7964370	252283830	Meat_and_Carcass_QTL	QTL_ID=5671;Name=Shoulder subcutaneous fat thickness;Abbrev=SHOUFATD;PUBMED_ID=17459017;trait_ID=321;trait=Shoulder subcutaneous fat thickness;FlankMarker=SW1824,SW1957;breed=duroc,pietrain;VTO_name=subcutaneous adipose thickness;Map_Type=Linkage;Model=Mendelian;Test_Base=Genome-wise;peak_cM=41.1;Significance=Significant;P-value=<0.01;F-Stat=10.05;Variance=3.42;Dominance_Effect=0.04;Additive_Effe…
1	7964370	257944209	Meat_and_Carcass_QTL	QTL_ID=5670;Name=Average backfat thickness;Abbrev=BFT;PUBMED_ID=17459017;trait_ID=2;trait=Average backfat thickness;FlankMarker=SW1824,S0155;breed=duroc,pietrain;VTO_name=subcutaneous adipose thickness;CMO_name=back fat thickness;Map_Type=Linkage;Model=Mendelian;Test_Base=Genome-wise;peak_cM=42.8;Significance=Significant;P-value=<0.01;F-Stat=10.59;Variance=3.59;Dominance_Effect=0.01;Additive_Effe…
1	24647055	257944209	Meat_and_Carcass_QTL	QTL_ID=5676;Name=Subcutanous fat area;Abbrev=FATAREA;PUBMED_ID=17459017;trait_ID=14;trait=Subcutanous fat area;FlankMarker=SWR2300,S0155;breed=duroc,pietrain;VTO_name=subcutaneous adipose amount;PTO_name=dressed carcass fat content;Map_Type=Linkage;Model=Mendelian;Test_Base=Genome-wise;peak_cM=45.2;Significance=Significant;P-value=<0.01;F-Stat=16.05;Variance=5.35;Dominance_Effect=-0.01;Additive_E…
1	16114132	252283830	Meat_and_Carcass_QTL	QTL_ID=5679;Name=Belly meat content;Abbrev=BYLEAN;PUBMED_ID=17459017;trait_ID=473;trait=Belly meat content;FlankMarker=SW1515,SW1957;breed=duroc,pietrain;PTO_name=belly muscle percentage;Map_Type=Linkage;Model=Mendelian;Test_Base=Genome-wise;peak_cM=46.1;Significance=Significant;P-value=<0.01;F-Stat=10.35;Variance=3.52;Dominance_Effect=-0.03;Additive_Effect=-0.70
1	20064508	274130998	Health_QTL	QTL_ID=15047;Name=White blood cell number;Abbrev=WBC;PUBMED_ID=22035003;trait_ID=99;trait=White blood cell number;FlankMarker=SW64,SW373;breed=Landrace,Korean native pig;VTO_name=leukocyte quantity;CMO_name=total white blood cell count;Map_Type=Linkage;Model=Mendelian;Test_Base=Genome-wise;peak_cM=52;Significance=Suggestive;LOD-score=2.4;F-Stat=11.1;Variance=1.5;Additive_Effect=0.708
1	20064508	210644363	Production_QTL	QTL_ID=29689;Name=Body weight (20 weeks);Abbrev=Wt;PUBMED_ID=24797173;trait_ID=803;trait=Body weight (20 weeks);FlankMarker=SW64,SW962;breed=Landrace,Korean native pig;VTO_name=body mass;CMO_name=body weight;Map_Type=Linkage;Model=Mendelian;Test_Base=Genome-wise;peak_cM=55;Significance=Significant;P-value=<0.05;F-Stat=14.3;Variance=1.4;Additive_Effect=-1.62
1	36144885	204653903	Health_QTL	QTL_ID=9658;Name=PRRSV antibody titer;Abbrev=PRRSVAB;PUBMED_ID=19490209;trait_ID=617;trait=PRRSV antibody titer;FlankMarker=SW1851;breed=duroc;VTO_name=blood immunoglobulin amount;CMO_name=antibody titer;Map_Type=Linkage;Model=Mendelian;Test_Base=Genome-wise;peak_cM=56.4;Significance=Significant;P-value=<0.01;F-Stat=15.0;Variance=16.3
1	52874641	233806417	Meat_and_Carcass_QTL	QTL_ID=12715;Name=External fat on ham;Abbrev=EFATHAM;PUBMED_ID=20667088;trait_ID=319;trait=External fat on ham;FlankMarker=SW2130;breed=meishan（眉山猪）,Wild boar;PTO_name=ham external fat weight;Map_Type=Linkage;Model=Mendelian;Test_Base=Genome-wise;peak_cM=57.2;Significance=Significant;P-value=<0.01;F-Stat=13.6;Variance=7.2;Dominance_Effect=0.03;Additive_Effect=-0.30
1	106187796	309614845	Meat_and_Carcass_eQTL	QTL_ID=8323;Name=Drip loss;Abbrev=DRIPL;PUBMED_ID=18671879;trait_ID=37;trait=Drip loss;breed=duroc,pietrain;PTO_name=meat water holding capacity;Map_Type=Linkage;Model=Mendelian;Test_Base=chromosome-wise;peak_cM=59;Significance=Significant;LOD-score=2.17;P-value=0.006792;F-Stat=5.36
1	2701298	274130998	Meat_and_Carcass_QTL	QTL_ID=38049;Name=Marbling;Abbrev=MARB;PUBMED_ID=25888076;trait_ID=17;trait=Marbling;FlankMarker=SW1514,SW373;breed=Landrace,Korean native pig;VTO_name=intramuscular adipose amount;PTO_name=intramuscular fat content;Map_Type=Linkage;Model=Mendelian;Test_Base=Genome-wise;peak_cM=62.1;Significance=Significant;P-value=<0.05;F-Stat=14.6;Variance=1.7;Additive_Effect=-0.171
1	105086765	274130998	Meat_and_Carcass_QTL	QTL_ID=5669;Name=Conductivity 24 hours postmortem (ham);Abbrev=cond;PUBMED_ID=17459017;trait_ID=410;trait=Conductivity 24 hours postmortem (ham);FlankMarker=S0312,SW373;breed=duroc,pietrain;VTO_name=skeletal muscle conductivity trait;PTO_name=meat conductivity;Map_Type=Linkage;Model=Mendelian;Test_Base=Genome-wise;peak_cM=63.5;Significance=Significant;P-value=<0.05;F-Stat=8.80;Variance=3.46;Domin…
1	35389848	228164160	Health_QTL	QTL_ID=4260;Name=CD2-positive leukocyte number;Abbrev=CD2L;PUBMED_ID=16026345;trait_ID=449;trait=CD2-positive leukocyte number;FlankMarker=S0008;VTO_name=leukocyte quantity;Map_Type=Linkage;peak_cM=63;Significance=Significant;P-value=<0.05;F-Stat=4.7;Additive_Effect=1.47
1	62261447	233806417	Exterior_QTL	QTL_ID=8908;Name=Front feet conformation;Abbrev=FRFEETC;PUBMED_ID=ISU0038;trait_ID=118;trait=Front feet conformation;FlankMarker=CGA,S0082;breed=large white,meishan（眉山猪）;VTO_name=forelimb conformation trait;Map_Type=Linkage;Model=Mendelian;Test_Base=Chromosome-wise;peak_cM=65.6;Significance=Significant;P-value=<0.05;F-Stat=6.25;Variance=0.035;Dominance_Effect=-0.006;Additive_Effect=0.204
1	106747450	233806417	Exterior_QTL	QTL_ID=5646;Name=Ear erectness;Abbrev=EARER;PUBMED_ID=17459018;trait_ID=136;trait=Ear erectness;FlankMarker=S0122,S0082;breed=large white,meishan（眉山猪）;VTO_name=outer ear prominence;Map_Type=Linkage;Model=Mendelian;Test_Base=Genome-wise;peak_cM=68.1;Significance=Significant;P-value=<0.01;F-Stat=17.33;Dominance_Effect=-0.15;Additive_Effect=0.18
1	35389848	230570794	Meat_and_Carcass_QTL	QTL_ID=79;Name=Muscle fat content;Abbrev=MFCON;PUBMED_ID=11471059;trait_ID=354;trait=Muscle fat content;FlankMarker=S0008,SW1616,SW1902;PTO_name=meat lipid content;Map_Type=Linkage;peak_cM=69.3;Significance=Suggestive;F-Stat=6.06;Variance=2.90;Dominance_Effect=0.13;Additive_Effect=0.08
1	63012552	226764071	Health_QTL	QTL_ID=6366;Name=Creatinine level;Abbrev=CREAT;PUBMED_ID=19016680;trait_ID=524;trait=Creatinine level;FlankMarker=SW1123,SW780;breed=meishan（眉山猪）,pietrain;VTO_name=blood creatinine amount;CMO_name=serum creatinine level;Map_Type=Linkage;Model=Mendelian;Test_Base=Chromosome-wise;peak_cM=69;Significance=Significant;P-value=<0.05;F-Stat=5.66;Variance=9.41;Dominance_Effect=6.38;Additive_Effect=7.14
1	154329026	210644363	Meat_and_Carcass_QTL	QTL_ID=5958;Name=Side fat thickness;Abbrev=BFS;PUBMED_ID=18712441;trait_ID=12;trait=Side fat thickness;FlankMarker=SW2166,S0113;breed=duroc,pietrain;VTO_name=subcutaneous adipose thickness;Map_Type=Linkage;Model=Mendelian;Test_Base=Chromosome-wise;peak_cM=72.4;Significance=Significant;P-value=<0.05;Variance=5.13;Dominance_Effect=-0.09;Additive_Effect=0.11
1	133275468	242497921	Health_QTL	QTL_ID=12312;Name=Platelet distribution width;Abbrev=PLDWID;PUBMED_ID=20584270;trait_ID=513;trait=Platelet distribution width;FlankMarker=SW2185,SW1020;breed=large white,Landrace;VTO_name=platelet size trait;CMO_name=platelet distribution width;Map_Type=Linkage;Model=Mendelian;Test_Base=Comparison-wise;peak_cM=75;Significance=Significant;P-value=1.48E-05;Likelihood_Ratio=22.24
1	77611099	234035171	Meat_and_Carcass_QTL	QTL_ID=29579;Name=Loin muscle depth;Abbrev=LMDEP;PUBMED_ID=24962532;trait_ID=220;trait=Loin muscle depth;FlankMarker=rs80854577,rs80792304;breed=duroc;VTO_name=longissimus thoracis muscle thickness;Map_Type=Genome;Model=Mendelian;Test_Base=Experiment-wise;peak_cM=75;Significance=Suggestive;P-value=<0.10
1	169149638	233806417	Meat_and_Carcass_QTL	QTL_ID=12742;Name=Fat to meat ratio;Abbrev=FMR;PUBMED_ID=20667088;trait_ID=652;trait=Fat to meat ratio;FlankMarker=SW307,S0082;breed=pietrain,Wild boar;PTO_name=dressed carcass fat-to-muscle ratio;Map_Type=Linkage;Model=Mendelian;Test_Base=Genome-wise;peak_cM=76.0;Significance=Significant;P-value=<0.01;F-Stat=10.6;Variance=6.0;Dominance_Effect=0.01;Additive_Effect=-0.06
1	105086765	210644363	Meat_and_Carcass_QTL	QTL_ID=5664;Name=PH for Longissmus dorsi;Abbrev=pH;PUBMED_ID=17459017;trait_ID=313;trait=PH for Longissmus dorsi;FlankMarker=S0312,S0113;breed=duroc,pietrain;VTO_name=muscle pH;PTO_name=meat pH;Map_Type=Linkage;Model=Mendelian;Test_Base=Genome-wise;peak_cM=76;Significance=Significant;P-value=<0.01;F-Stat=33.18;Variance=11.84;Dominance_Effect=-0.02;Additive_Effect=0.04
1	169149638	226764071	Meat_and_Carcass_QTL	QTL_ID=18028;Name=Adipocyte diameter;Abbrev=ADIPDI;PUBMED_ID=21926318;trait_ID=656;trait=Adipocyte diameter;FlankMarker=SW307,SW780;breed=meishan（眉山猪）,pietrain,Wild boar;VTO_name=white adipocyte size trait;CMO_name=adipocyte diameter;Map_Type=Linkage;Model=-;peak_cM=76.9;Significance=Significant;F-Stat=3.65
1	169149638	228164160	Meat_and_Carcass_QTL	QTL_ID=3640;Name=Loin muscle area;Abbrev=LMA;PUBMED_ID=17965327;trait_ID=86;trait=Loin muscle area;FlankMarker=SW974,S0331;VTO_name=longissimus thoracis muscle area;Map_Type=Linkage;peak_cM=77.3;Significance=Suggestive;F-Stat=8.83;Additive_Effect=-0.0055
1	162275821	311704372	Exterior_QTL	QTL_ID=8742;Name=Umbilical hernia;Abbrev=UMBHERN;PUBMED_ID=19359506;trait_ID=596;trait=Umbilical hernia;FlankMarker=S0313;breed=duroc,Erhualian（二花脸猪）;VTO_name=abdominal wall integrity trait;Map_Type=Linkage;Model=Mendelian;peak_cM=78.7;Significance=Significant;P-value=0.014
1	162073157	233806417	Meat_and_Carcass_QTL	QTL_ID=138;Name=Backfat at tenth rib;Abbrev=10RIBBFT;PUBMED_ID=10656927;trait_ID=7;trait=Backfat at tenth rib;FlankMarker=S0313,S0082;VTO_name=subcutaneous adipose thickness;CMO_name=back fat thickness, 10th rib;Map_Type=Linkage;peak_cM=79;Significance=Significant;P-value=< 0.001
1	162857849	233723456	Meat_and_Carcass_eQTL	QTL_ID=8348;Name=Drip loss;Abbrev=DRIPL;PUBMED_ID=18671879;trait_ID=37;trait=Drip loss;breed=duroc,pietrain;PTO_name=meat water holding capacity;Map_Type=Linkage;Model=Mendelian;Test_Base=chromosome-wise;peak_cM=79;Significance=Significant;LOD-score=2.15;P-value=0.007033;F-Stat=5.32
1	140728674	229018949	Meat_and_Carcass_QTL	QTL_ID=4020;Name=Marbling;Abbrev=MARB;PUBMED_ID=16783645;trait_ID=17;trait=Marbling;VTO_name=intramuscular adipose amount;PTO_name=intramuscular fat content;Map_Type=Linkage;peak_cM=80.2;P-value=<0.05
1	42824511	293329173	Meat_and_Carcass_QTL	QTL_ID=31809;Name=Skin thickness;Abbrev=SKINT;PUBMED_ID=24796629;trait_ID=198;trait=Skin thickness;breed=duroc,Erhualian（二花脸猪）;VTO_name=skin thickness;Map_Type=Linkage;Model=Mendelian;Test_Base=Chromosome-wise;peak_cM=80.4;Significance=Significant;P-value=<0.05;F-Stat=8.36;Variance=0.07;Dominance_Effect=0.26;Additive_Effect=0.10
1	169149638	257763699	Meat_and_Carcass_QTL	QTL_ID=44;Name=Backfat at last rib;Abbrev=LRIBF;PUBMED_ID=11471058;trait_ID=382;trait=Backfat at last rib;FlankMarker=S0331,S0113,S0320;VTO_name=subcutaneous adipose thickness;CMO_name=back fat thickness, last rib;Map_Type=Linkage;peak_cM=80.5;Significance=Suggestive;F-Stat=6.61;Variance=3.03;Dominance_Effect=0.06;Additive_Effect=0.04
1	108714563	220801047	Meat_and_Carcass_QTL	QTL_ID=3171;Name=Backfat weight;Abbrev=BFW;PUBMED_ID=16879346;trait_ID=221;trait=Backfat weight;FlankMarker=SW2035,SW962,SW1311;VTO_name=subcutaneous adipose mass;CMO_name=back fat weight;Map_Type=Linkage;peak_cM=80.5;Significance=Significant;F-Stat=10;Additive_Effect=1.0
1	85842604	257944209	Meat_and_Carcass_QTL	QTL_ID=651;Name=Backfat at rump;Abbrev=BFTR;PUBMED_ID=12081803;trait_ID=289;trait=Backfat at rump;FlankMarker=SW781,SW780,SW745;VTO_name=subcutaneous adipose thickness;CMO_name=back fat thickness;Map_Type=Linkage;peak_cM=81;Significance=Significant;LOD-score=4.100
1	168669767	210644363	Meat_and_Carcass_QTL	QTL_ID=1271;Name=Ham fat weight;Abbrev=HFATW;PUBMED_ID=16573530;trait_ID=466;trait=Ham fat weight;FlankMarker=S0113,SW1431,SPIPSU;PTO_name=ham fat weight;Map_Type=Linkage;peak_cM=81;Significance=Significant;F-Stat=8.4;Variance=0.16;Dominance_Effect=0.08;Additive_Effect=0.16
1	167392293	226764071	Meat_and_Carcass_QTL	QTL_ID=13264;Name=Liver weight;Abbrev=LIVWT;PUBMED_ID=20528845;trait_ID=322;trait=Liver weight;breed=duroc,Erhualian（二花脸猪）;VTO_name=liver mass;CMO_name=liver weight;Map_Type=Linkage;Model=Mendelian;Test_Base=Genome-wise;peak_cM=81.1;Significance=Significant;P-value=<0.05;F-Stat=11.2;Variance=2.2;Dominance_Effect=7.83;Additive_Effect=-42.00
1	105086765	228164160	Meat_and_Carcass_QTL	QTL_ID=3796;Name=Loin muscle area;Abbrev=LMA;PUBMED_ID=15318717;trait_ID=86;trait=Loin muscle area;FlankMarker=S0312,SW974;VTO_name=longissimus thoracis muscle area;Map_Type=Linkage;peak_cM=81.1;Significance=Significant;P-value=<0.01;F-Stat=13.6;Additive_Effect=0.97
1	96293184	247820666	Meat_and_Carcass_QTL	QTL_ID=2845;Name=Belly weight;Abbrev=BELLYWT;PUBMED_ID=16978171;trait_ID=74;trait=Belly weight;FlankMarker=SW1430,SWR982;PTO_name=belly weight;Map_Type=Linkage;peak_cM=83;Significance=Significant;F-Stat=12.19;Variance=6.9;Dominance_Effect=-0.15;Additive_Effect=-0.17
1	18004420	242497921	Health_QTL	QTL_ID=7592;Name=Melanoma susceptibility;Abbrev=MELAN;PUBMED_ID=17066441;trait_ID=553;trait=Melanoma susceptibility;FlankMarker=SW1020;CMO_name=disease process measurement;Map_Type=Linkage;Model=Mendelian;Test_Base=Chromosome-wise;peak_cM=85.0;Significance=Significant;P-value=<0.05
1	169149638	292955427	Production_QTL	QTL_ID=3914;Name=Average daily gain;Abbrev=ADG;PUBMED_ID=17121599;trait_ID=144;trait=Average daily gain;FlankMarker=S0331,SW1301;VTO_name=postnatal growth trait;CMO_name=average daily body weight gain;Map_Type=Linkage;peak_cM=86.1;Significance=Significant;P-value=<0.001
1	105086765	252283830	Meat_and_Carcass_QTL	QTL_ID=5667;Name=Meat color OPTO;Abbrev=COLORO;PUBMED_ID=17459017;trait_ID=362;trait=Meat color OPTO;FlankMarker=S0312,SW1957;breed=duroc,pietrain;PTO_name=meat color;Map_Type=Linkage;Model=Mendelian;Test_Base=Genome-wise;peak_cM=86;Significance=Significant;P-value=<0.01;F-Stat=12.59;Variance=4.85;Dominance_Effect=-0.82;Additive_Effect=1.66
1	133275468	220801047	Meat_and_Carcass_QTL	QTL_ID=45;Name=Backfat at last lumbar;Abbrev=LUMBF;PUBMED_ID=11471058;trait_ID=10;trait=Backfat at last lumbar;FlankMarker=SW2185,SWR982,SW1311;VTO_name=subcutaneous adipose thickness;CMO_name=back fat thickness, last lumbar vertebra;Map_Type=Linkage;peak_cM=86.2;Significance=Suggestive;F-Stat=6.96;Variance=3.12;Dominance_Effect=0.07;Additive_Effect=0.44
1	169149638	265323610	Meat_and_Carcass_QTL	QTL_ID=17996;Name=Average backfat thickness;Abbrev=BFT;PUBMED_ID=21926318;trait_ID=2;trait=Average backfat thickness;FlankMarker=SW307,SW803;breed=meishan（眉山猪）,pietrain,Wild boar;VTO_name=subcutaneous adipose thickness;CMO_name=back fat thickness;Map_Type=Linkage;Model=Mendelian;peak_cM=87;Significance=Significant;F-Stat=5.52
1	15380966	242497921	Health_QTL	QTL_ID=7567;Name=Melanoma susceptibility;Abbrev=MELAN;PUBMED_ID=17066441;trait_ID=553;trait=Melanoma susceptibility;FlankMarker=SW1020;CMO_name=disease process measurement;Map_Type=Linkage;Model=Mendelian;Test_Base=Chromosome-wise;peak_cM=88;Significance=Significant;P-value=<0.05
1	87993461	279498596	Production_QTL	QTL_ID=22269;Name=Average daily gain;Abbrev=ADG;PUBMED_ID=23840294;trait_ID=144;trait=Average daily gain;FlankMarker=rs80903424,rs80945046;breed=Yorkshire;VTO_name=postnatal growth trait;CMO_name=average daily body weight gain;Map_Type=Genome;Model=Mendelian;Test_Base=Experiment-wise;peak_cM=88;Significance=Suggestive;Variance=0.43
1	7964370	292955427	Production_QTL	QTL_ID=5680;Name=Average daily gain;Abbrev=ADG;PUBMED_ID=17459017;trait_ID=144;trait=Average daily gain;FlankMarker=SW1824,SW1301;breed=duroc,pietrain;VTO_name=postnatal growth trait;CMO_name=average daily body weight gain;Map_Type=Linkage;Model=Mendelian;Test_Base=Genome-wise;peak_cM=88.9;Significance=Significant;P-value=<0.01;F-Stat=9.01;Variance=3.17;Dominance_Effect=-29.11;Additive_Effect=17.…
1	162073157	257944209	Exterior_QTL	QTL_ID=8898;Name=Ear erectness;Abbrev=EARER;PUBMED_ID=19392826;trait_ID=136;trait=Ear erectness;FlankMarker=S0313,SW745;breed=duroc,Erhualian（二花脸猪）;VTO_name=outer ear prominence;Map_Type=Linkage;Model=Mendelian;Test_Base=Genome-wise;peak_cM=91.6;Significance=Significant;P-value=<0.01;F-Stat=39.45;Variance=3.28;Dominance_Effect=0.04;Additive_Effect=-0.24
1	163919363	234502051	Meat_and_Carcass_QTL	QTL_ID=432;Name=Head weight;Abbrev=HEADWT;PUBMED_ID=12486399;trait_ID=83;trait=Head weight;VTO_name=head mass;Map_Type=Linkage;Test_Base=Genome-wise;peak_cM=92;P-value=<0.001;F-Stat=14.50;Variance=7.80;Dominance_Effect=0.13;Additive_Effect=0.16
1	32319237	289379107	Exterior_QTL	QTL_ID=17635;Name=Front feet conformation;Abbrev=FRFEETC;PUBMED_ID=21418602;trait_ID=118;trait=Front feet conformation;FlankMarker=S0155;breed=duroc,pietrain;VTO_name=forelimb conformation trait;Map_Type=Linkage;Model=Mendelian;Test_Base=Chromosome-wise;peak_cM=93.9;Significance=Significant;P-value=<0.05;F-Stat=5.06;Variance=4.38;Dominance_Effect=0.16;Additive_Effect=-0.15
1	105873529	290457491	Reproduction_QTL	QTL_ID=5255;Name=Teat number;Abbrev=TNUM;PUBMED_ID=18651874;trait_ID=167;trait=Teat number;breed=large white,meishan（眉山猪）;VTO_name=nipple quantity;CMO_name=teat number;Map_Type=Linkage;Model=Mendelian;Test_Base=Genome-wise;peak_cM=115.9;Significance=Significant;P-value=<0.01;F-Stat=13.1;Variance=4.43
1	44131186	289788010	Meat_and_Carcass_QTL	QTL_ID=21206;Name=Backfat at rump;Abbrev=BFTR;PUBMED_ID=22497573;trait_ID=289;trait=Backfat at rump;breed=duroc,Erhualian（二花脸猪）;VTO_name=subcutaneous adipose thickness;CMO_name=back fat thickness;Map_Type=Linkage;Model=Mendelian;Test_Base=Genome-wise;peak_cM=118.3;Significance=Significant;P-value=<0.01;F-Stat=11.04;Variance=1.00;Dominance_Effect=0.03;Additive_Effect=-0.14
1	45939845	292033322	Reproduction_QTL	QTL_ID=5223;Name=Teat number;Abbrev=TNUM;PUBMED_ID=18651874;trait_ID=167;trait=Teat number;breed=large white,meishan（眉山猪）;VTO_name=nipple quantity;CMO_name=teat number;Map_Type=Linkage;Model=Mendelian;Test_Base=Genome-wise;peak_cM=121.3;Significance=Significant;P-value=<0.01;F-Stat=9.18;Variance=4.81;Dominance_Effect=0.05;Additive_Effect=0.53
1	108714563	293277782	Production_QTL	QTL_ID=5230;Name=Body weight (weaning);Abbrev=WWT;PUBMED_ID=18651874;trait_ID=199;trait=Body weight (weaning);breed=large white,meishan（眉山猪）;VTO_name=body mass;CMO_name=body weight;Map_Type=Linkage;Model=Mendelian;Test_Base=Genome-wise;peak_cM=125;Significance=Significant;P-value=<0.01;F-Stat=9.70;Variance=5.57;Dominance_Effect=0.36;Additive_Effect=-0.63
1	45762028	290786847	Meat_and_Carcass_QTL	QTL_ID=21207;Name=Leaf fat weight;Abbrev=LFW;PUBMED_ID=22497573;trait_ID=172;trait=Leaf fat weight;breed=duroc,Erhualian（二花脸猪）;VTO_name=internal adipose amount;Map_Type=Linkage;Model=Mendelian;Test_Base=Genome-wise;peak_cM=128.3;Significance=Significant;P-value=<0.01;F-Stat=10.62;Variance=1.06;Dominance_Effect=-0.01;Additive_Effect=-0.13
1	10067182	292041505	Meat_and_Carcass_QTL	QTL_ID=21208;Name=Backfat at last rib;Abbrev=LRIBF;PUBMED_ID=22497573;trait_ID=382;trait=Backfat at last rib;breed=duroc,Erhualian（二花脸猪）;VTO_name=subcutaneous adipose thickness;CMO_name=back fat thickness, last rib;Map_Type=Linkage;Model=Mendelian;Test_Base=Genome-wise;peak_cM=128.6;Significance=Significant;P-value=<0.01;F-Stat=11.86;Variance=1.32;Dominance_Effect=0.02;Additive_Effect=-0.13
1	8025530	292730648	Meat_and_Carcass_QTL	QTL_ID=21209;Name=Shoulder subcutaneous fat thickness;Abbrev=SHOUFATD;PUBMED_ID=22497573;trait_ID=321;trait=Shoulder subcutaneous fat thickness;breed=duroc,Erhualian（二花脸猪）;VTO_name=subcutaneous adipose thickness;Map_Type=Linkage;Model=Mendelian;Test_Base=Genome-wise;peak_cM=129.5;Significance=Significant;P-value=<0.05;F-Stat=9.46;Variance=1.21;Dominance_Effect=-0.03;Additive_Effect=-0.12
1	16114132	292187438	Meat_and_Carcass_QTL	QTL_ID=5217;Name=Shoulder subcutaneous fat thickness;Abbrev=SHOUFATD;PUBMED_ID=18651874;trait_ID=321;trait=Shoulder subcutaneous fat thickness;breed=large white,meishan（眉山猪）;VTO_name=subcutaneous adipose thickness;Map_Type=Linkage;Model=Mendelian;Test_Base=Genome-wise;peak_cM=130.2;Significance=Significant;P-value=<0.01;F-Stat=8.06;Variance=6.27;Dominance_Effect=-3.11;Additive_Effect=-1.87
1	24673417	292845492	Production_QTL	QTL_ID=5262;Name=Body weight (weaning);Abbrev=WWT;PUBMED_ID=18651874;trait_ID=199;trait=Body weight (weaning);breed=large white,meishan（眉山猪）;VTO_name=body mass;CMO_name=body weight;Map_Type=Linkage;Model=Mendelian;Test_Base=Genome-wise;peak_cM=136.7;Significance=Significant;P-value=<0.05;F-Stat=6.68;Variance=2.25
1	70361295	292707685	Meat_and_Carcass_QTL	QTL_ID=5206;Name=backfat at mid-back;Abbrev=BFM;PUBMED_ID=18651874;trait_ID=11;trait=backfat at mid-back;breed=large white,meishan（眉山猪）;VTO_name=subcutaneous adipose thickness;CMO_name=back fat thickness, midpoint;Map_Type=Linkage;Model=Mendelian;Test_Base=Genome-wise;peak_cM=138.9;Significance=Significant;P-value=<0.01;F-Stat=8.98;Variance=4.67;Dominance_Effect=-0.91;Additive_Effect=-1.44
1	16114132	292845492	Meat_and_Carcass_QTL	QTL_ID=5237;Name=backfat above muscle dorsi;Abbrev=SCF;PUBMED_ID=18651874;trait_ID=3;trait=backfat above muscle dorsi;breed=large white,meishan（眉山猪）;VTO_name=subcutaneous adipose thickness;CMO_name=back fat thickness;Map_Type=Linkage;Model=Mendelian;Test_Base=Chromosome-wise;peak_cM=140.4;Significance=Significant;P-value=<0.05;F-Stat=4.56;Variance=1.38
1	165580236	257944209	Reproduction_QTL	QTL_ID=7453;Name=Nonfunctional nipples;Abbrev=NNIP;PUBMED_ID=18219525;trait_ID=444;trait=Nonfunctional nipples;FlankMarker=S0155,SW1301;VTO_name=nonfunctional nipple quantity;Map_Type=Linkage;Model=Mendelian;Test_Base=Chromosome-wise;peak_cM=140.5;Significance=Significant;P-value=<0.01
1	168669767	170372732	Reproduction_Association	QTL_ID=3124;Name=Total number born alive;Abbrev=NBA;PUBMED_ID=16965408;trait_ID=157;trait=Total number born alive;FlankMarker=ESR;VTO_name=viable offspring quantity;Map_Type=Linkage;peak_cM=81.7;LS-means=12.6;P-value=<0.034
1	169007648	169984967	Production_QTL	QTL_ID=29535;Name=Average daily gain;Abbrev=ADG;PUBMED_ID=24962532;trait_ID=144;trait=Average daily gain;FlankMarker=rs80952670,rs81274011;breed=duroc;VTO_name=postnatal growth trait;CMO_name=average daily body weight gain;Map_Type=Genome;Model=Mendelian;Test_Base=Experiment-wise;peak_cM=81;Significance=Suggestive;P-value=<0.10
1	143819347	175004689	Meat_and_Carcass_QTL	QTL_ID=17789;Name=Average glycolytic potential;Abbrev=GLYPO;PUBMED_ID=21875434;trait_ID=47;trait=Average glycolytic potential;breed=duroc,large white,pietrain,Hampshire;VTO_name=glycolytic potential;Map_Type=Linkage;Model=Mendelian;Test_Base=Genome-wise;peak_cM=77.3;Significance=Significant;P-value=<0.05;Variance=15.9;Likelihood_Ratio=12.5
1	150567892	184999941	Meat_and_Carcass_QTL	QTL_ID=4017;Name=Muscle fat content;Abbrev=MFCON;PUBMED_ID=16783645;trait_ID=354;trait=Muscle fat content;PTO_name=meat lipid content;Map_Type=Linkage;peak_cM=81.0;P-value=<0.05
1	154143188	180898441	Meat_and_Carcass_QTL	QTL_ID=797;Name=Average backfat thickness;Abbrev=BFT;PUBMED_ID=ISU0006;trait_ID=2;trait=Average backfat thickness;FlankMarker=SW780;VTO_name=subcutaneous adipose thickness;CMO_name=back fat thickness;Map_Type=Linkage;peak_cM=81;Variance=8.4%
1	2701298	292955427	Meat_and_Carcass_QTL	QTL_ID=38073;Name=Muscle moisture percentage;Abbrev=MMP;PUBMED_ID=25888076;trait_ID=52;trait=Muscle moisture percentage;FlankMarker=SW1514,SW1301;breed=Landrace,Korean native pig;VTO_name=muscle water amount;PTO_name=meat water content;Map_Type=Linkage;Model=Mendelian;Test_Base=Chromosome-wise;peak_cM=1.6;Significance=Significant;P-value=<0.05;F-Stat=8.4;Variance=0.9;Additive_Effect=-0.181
1	16114132	289571736	Production_QTL	QTL_ID=5232;Name=Body weight (birth);Abbrev=BW;PUBMED_ID=18651874;trait_ID=153;trait=Body weight (birth);FlankMarker=SW1515;breed=large white,meishan（眉山猪）;VTO_name=body mass;CMO_name=body weight;Map_Type=Linkage;Model=Mendelian;Test_Base=Chromosome-wise;peak_cM=16.4;Significance=Significant;P-value=<0.05;F-Stat=4.66;Variance=1.47;Additive_Effect=0.05
1	7964370	252283830	Meat_and_Carcass_QTL	QTL_ID=5671;Name=Shoulder subcutaneous fat thickness;Abbrev=SHOUFATD;PUBMED_ID=17459017;trait_ID=321;trait=Shoulder subcutaneous fat thickness;FlankMarker=SW1824,SW1957;breed=duroc,pietrain;VTO_name=subcutaneous adipose thickness;Map_Type=Linkage;Model=Mendelian;Test_Base=Genome-wise;peak_cM=41.1;Significance=Significant;P-value=<0.01;F-Stat=10.05;Variance=3.42;Dominance_Effect=0.04;Additive_Effe…
1	7964370	257944209	Meat_and_Carcass_QTL	QTL_ID=5670;Name=Average backfat thickness;Abbrev=BFT;PUBMED_ID=17459017;trait_ID=2;trait=Average backfat thickness;FlankMarker=SW1824,S0155;breed=duroc,pietrain;VTO_name=subcutaneous adipose thickness;CMO_name=back fat thickness;Map_Type=Linkage;Model=Mendelian;Test_Base=Genome-wise;peak_cM=42.8;Significance=Significant;P-value=<0.01;F-Stat=10.59;Variance=3.59;Dominance_Effect=0.01;Additive_Effe…
1	24647055	257944209	Meat_and_Carcass_QTL	QTL_ID=5676;Name=Subcutanous fat area;Abbrev=FATAREA;PUBMED_ID=17459017;trait_ID=14;trait=Subcutanous fat area;FlankMarker=SWR2300,S0155;breed=duroc,pietrain;VTO_name=subcutaneous adipose amount;PTO_name=dressed carcass fat content;Map_Type=Linkage;Model=Mendelian;Test_Base=Genome-wise;peak_cM=45.2;Significance=Significant;P-value=<0.01;F-Stat=16.05;Variance=5.35;Dominance_Effect=-0.01;Additive_E…
1	16114132	252283830	Meat_and_Carcass_QTL	QTL_ID=5679;Name=Belly meat content;Abbrev=BYLEAN;PUBMED_ID=17459017;trait_ID=473;trait=Belly meat content;FlankMarker=SW1515,SW1957;breed=duroc,pietrain;PTO_name=belly muscle percentage;Map_Type=Linkage;Model=Mendelian;Test_Base=Genome-wise;peak_cM=46.1;Significance=Significant;P-value=<0.01;F-Stat=10.35;Variance=3.52;Dominance_Effect=-0.03;Additive_Effect=-0.70
1	20064508	274130998	Health_QTL	QTL_ID=15047;Name=White blood cell number;Abbrev=WBC;PUBMED_ID=22035003;trait_ID=99;trait=White blood cell number;FlankMarker=SW64,SW373;breed=Landrace,Korean native pig;VTO_name=leukocyte quantity;CMO_name=total white blood cell count;Map_Type=Linkage;Model=Mendelian;Test_Base=Genome-wise;peak_cM=52;Significance=Suggestive;LOD-score=2.4;F-Stat=11.1;Variance=1.5;Additive_Effect=0.708
1	20064508	210644363	Production_QTL	QTL_ID=29689;Name=Body weight (20 weeks);Abbrev=Wt;PUBMED_ID=24797173;trait_ID=803;trait=Body weight (20 weeks);FlankMarker=SW64,SW962;breed=Landrace,Korean native pig;VTO_name=body mass;CMO_name=body weight;Map_Type=Linkage;Model=Mendelian;Test_Base=Genome-wise;peak_cM=55;Significance=Significant;P-value=<0.05;F-Stat=14.3;Variance=1.4;Additive_Effect=-1.62
1	36144885	204653903	Health_QTL	QTL_ID=9658;Name=PRRSV antibody titer;Abbrev=PRRSVAB;PUBMED_ID=19490209;trait_ID=617;trait=PRRSV antibody titer;FlankMarker=SW1851;breed=duroc;VTO_name=blood immunoglobulin amount;CMO_name=antibody titer;Map_Type=Linkage;Model=Mendelian;Test_Base=Genome-wise;peak_cM=56.4;Significance=Significant;P-value=<0.01;F-Stat=15.0;Variance=16.3
1	52874641	233806417	Meat_and_Carcass_QTL	QTL_ID=12715;Name=External fat on ham;Abbrev=EFATHAM;PUBMED_ID=20667088;trait_ID=319;trait=External fat on ham;FlankMarker=SW2130;breed=meishan（眉山猪）,Wild boar;PTO_name=ham external fat weight;Map_Type=Linkage;Model=Mendelian;Test_Base=Genome-wise;peak_cM=57.2;Significance=Significant;P-value=<0.01;F-Stat=13.6;Variance=7.2;Dominance_Effect=0.03;Additive_Effect=-0.30
1	106187796	309614845	Meat_and_Carcass_eQTL	QTL_ID=8323;Name=Drip loss;Abbrev=DRIPL;PUBMED_ID=18671879;trait_ID=37;trait=Drip loss;breed=duroc,pietrain;PTO_name=meat water holding capacity;Map_Type=Linkage;Model=Mendelian;Test_Base=chromosome-wise;peak_cM=59;Significance=Significant;LOD-score=2.17;P-value=0.006792;F-Stat=5.36
1	2701298	274130998	Meat_and_Carcass_QTL	QTL_ID=38049;Name=Marbling;Abbrev=MARB;PUBMED_ID=25888076;trait_ID=17;trait=Marbling;FlankMarker=SW1514,SW373;breed=Landrace,Korean native pig;VTO_name=intramuscular adipose amount;PTO_name=intramuscular fat content;Map_Type=Linkage;Model=Mendelian;Test_Base=Genome-wise;peak_cM=62.1;Significance=Significant;P-value=<0.05;F-Stat=14.6;Variance=1.7;Additive_Effect=-0.171
1	105086765	274130998	Meat_and_Carcass_QTL	QTL_ID=5669;Name=Conductivity 24 hours postmortem (ham);Abbrev=cond;PUBMED_ID=17459017;trait_ID=410;trait=Conductivity 24 hours postmortem (ham);FlankMarker=S0312,SW373;breed=duroc,pietrain;VTO_name=skeletal muscle conductivity trait;PTO_name=meat conductivity;Map_Type=Linkage;Model=Mendelian;Test_Base=Genome-wise;peak_cM=63.5;Significance=Significant;P-value=<0.05;F-Stat=8.80;Variance=3.46;Domin…
1	35389848	228164160	Health_QTL	QTL_ID=4260;Name=CD2-positive leukocyte number;Abbrev=CD2L;PUBMED_ID=16026345;trait_ID=449;trait=CD2-positive leukocyte number;FlankMarker=S0008;VTO_name=leukocyte quantity;Map_Type=Linkage;peak_cM=63;Significance=Significant;P-value=<0.05;F-Stat=4.7;Additive_Effect=1.47
1	62261447	233806417	Exterior_QTL	QTL_ID=8908;Name=Front feet conformation;Abbrev=FRFEETC;PUBMED_ID=ISU0038;trait_ID=118;trait=Front feet conformation;FlankMarker=CGA,S0082;breed=large white,meishan（眉山猪）;VTO_name=forelimb conformation trait;Map_Type=Linkage;Model=Mendelian;Test_Base=Chromosome-wise;peak_cM=65.6;Significance=Significant;P-value=<0.05;F-Stat=6.25;Variance=0.035;Dominance_Effect=-0.006;Additive_Effect=0.204
1	106747450	233806417	Exterior_QTL	QTL_ID=5646;Name=Ear erectness;Abbrev=EARER;PUBMED_ID=17459018;trait_ID=136;trait=Ear erectness;FlankMarker=S0122,S0082;breed=large white,meishan（眉山猪）;VTO_name=outer ear prominence;Map_Type=Linkage;Model=Mendelian;Test_Base=Genome-wise;peak_cM=68.1;Significance=Significant;P-value=<0.01;F-Stat=17.33;Dominance_Effect=-0.15;Additive_Effect=0.18
1	35389848	230570794	Meat_and_Carcass_QTL	QTL_ID=79;Name=Muscle fat content;Abbrev=MFCON;PUBMED_ID=11471059;trait_ID=354;trait=Muscle fat content;FlankMarker=S0008,SW1616,SW1902;PTO_name=meat lipid content;Map_Type=Linkage;peak_cM=69.3;Significance=Suggestive;F-Stat=6.06;Variance=2.90;Dominance_Effect=0.13;Additive_Effect=0.08
1	63012552	226764071	Health_QTL	QTL_ID=6366;Name=Creatinine level;Abbrev=CREAT;PUBMED_ID=19016680;trait_ID=524;trait=Creatinine level;FlankMarker=SW1123,SW780;breed=meishan（眉山猪）,pietrain;VTO_name=blood creatinine amount;CMO_name=serum creatinine level;Map_Type=Linkage;Model=Mendelian;Test_Base=Chromosome-wise;peak_cM=69;Significance=Significant;P-value=<0.05;F-Stat=5.66;Variance=9.41;Dominance_Effect=6.38;Additive_Effect=7.14
1	154329026	210644363	Meat_and_Carcass_QTL	QTL_ID=5958;Name=Side fat thickness;Abbrev=BFS;PUBMED_ID=18712441;trait_ID=12;trait=Side fat thickness;FlankMarker=SW2166,S0113;breed=duroc,pietrain;VTO_name=subcutaneous adipose thickness;Map_Type=Linkage;Model=Mendelian;Test_Base=Chromosome-wise;peak_cM=72.4;Significance=Significant;P-value=<0.05;Variance=5.13;Dominance_Effect=-0.09;Additive_Effect=0.11
1	133275468	242497921	Health_QTL	QTL_ID=12312;Name=Platelet distribution width;Abbrev=PLDWID;PUBMED_ID=20584270;trait_ID=513;trait=Platelet distribution width;FlankMarker=SW2185,SW1020;breed=large white,Landrace;VTO_name=platelet size trait;CMO_name=platelet distribution width;Map_Type=Linkage;Model=Mendelian;Test_Base=Comparison-wise;peak_cM=75;Significance=Significant;P-value=1.48E-05;Likelihood_Ratio=22.24
1	77611099	234035171	Meat_and_Carcass_QTL	QTL_ID=29579;Name=Loin muscle depth;Abbrev=LMDEP;PUBMED_ID=24962532;trait_ID=220;trait=Loin muscle depth;FlankMarker=rs80854577,rs80792304;breed=duroc;VTO_name=longissimus thoracis muscle thickness;Map_Type=Genome;Model=Mendelian;Test_Base=Experiment-wise;peak_cM=75;Significance=Suggestive;P-value=<0.10
1	169149638	233806417	Meat_and_Carcass_QTL	QTL_ID=12742;Name=Fat to meat ratio;Abbrev=FMR;PUBMED_ID=20667088;trait_ID=652;trait=Fat to meat ratio;FlankMarker=SW307,S0082;breed=pietrain,Wild boar;PTO_name=dressed carcass fat-to-muscle ratio;Map_Type=Linkage;Model=Mendelian;Test_Base=Genome-wise;peak_cM=76.0;Significance=Significant;P-value=<0.01;F-Stat=10.6;Variance=6.0;Dominance_Effect=0.01;Additive_Effect=-0.06
1	105086765	210644363	Meat_and_Carcass_QTL	QTL_ID=5664;Name=PH for Longissmus dorsi;Abbrev=pH;PUBMED_ID=17459017;trait_ID=313;trait=PH for Longissmus dorsi;FlankMarker=S0312,S0113;breed=duroc,pietrain;VTO_name=muscle pH;PTO_name=meat pH;Map_Type=Linkage;Model=Mendelian;Test_Base=Genome-wise;peak_cM=76;Significance=Significant;P-value=<0.01;F-Stat=33.18;Variance=11.84;Dominance_Effect=-0.02;Additive_Effect=0.04
1	169149638	226764071	Meat_and_Carcass_QTL	QTL_ID=18028;Name=Adipocyte diameter;Abbrev=ADIPDI;PUBMED_ID=21926318;trait_ID=656;trait=Adipocyte diameter;FlankMarker=SW307,SW780;breed=meishan（眉山猪）,pietrain,Wild boar;VTO_name=white adipocyte size trait;CMO_name=adipocyte diameter;Map_Type=Linkage;Model=-;peak_cM=76.9;Significance=Significant;F-Stat=3.65
1	169149638	228164160	Meat_and_Carcass_QTL	QTL_ID=3640;Name=Loin muscle area;Abbrev=LMA;PUBMED_ID=17965327;trait_ID=86;trait=Loin muscle area;FlankMarker=SW974,S0331;VTO_name=longissimus thoracis muscle area;Map_Type=Linkage;peak_cM=77.3;Significance=Suggestive;F-Stat=8.83;Additive_Effect=-0.0055
1	162275821	311704372	Exterior_QTL	QTL_ID=8742;Name=Umbilical hernia;Abbrev=UMBHERN;PUBMED_ID=19359506;trait_ID=596;trait=Umbilical hernia;FlankMarker=S0313;breed=duroc,Erhualian（二花脸猪）;VTO_name=abdominal wall integrity trait;Map_Type=Linkage;Model=Mendelian;peak_cM=78.7;Significance=Significant;P-value=0.014
1	162073157	233806417	Meat_and_Carcass_QTL	QTL_ID=138;Name=Backfat at tenth rib;Abbrev=10RIBBFT;PUBMED_ID=10656927;trait_ID=7;trait=Backfat at tenth rib;FlankMarker=S0313,S0082;VTO_name=subcutaneous adipose thickness;CMO_name=back fat thickness, 10th rib;Map_Type=Linkage;peak_cM=79;Significance=Significant;P-value=< 0.001
1	162857849	233723456	Meat_and_Carcass_eQTL	QTL_ID=8348;Name=Drip loss;Abbrev=DRIPL;PUBMED_ID=18671879;trait_ID=37;trait=Drip loss;breed=duroc,pietrain;PTO_name=meat water holding capacity;Map_Type=Linkage;Model=Mendelian;Test_Base=chromosome-wise;peak_cM=79;Significance=Significant;LOD-score=2.15;P-value=0.007033;F-Stat=5.32
1	140728674	229018949	Meat_and_Carcass_QTL	QTL_ID=4020;Name=Marbling;Abbrev=MARB;PUBMED_ID=16783645;trait_ID=17;trait=Marbling;VTO_name=intramuscular adipose amount;PTO_name=intramuscular fat content;Map_Type=Linkage;peak_cM=80.2;P-value=<0.05
1	42824511	293329173	Meat_and_Carcass_QTL	QTL_ID=31809;Name=Skin thickness;Abbrev=SKINT;PUBMED_ID=24796629;trait_ID=198;trait=Skin thickness;breed=duroc,Erhualian（二花脸猪）;VTO_name=skin thickness;Map_Type=Linkage;Model=Mendelian;Test_Base=Chromosome-wise;peak_cM=80.4;Significance=Significant;P-value=<0.05;F-Stat=8.36;Variance=0.07;Dominance_Effect=0.26;Additive_Effect=0.10
1	169149638	257763699	Meat_and_Carcass_QTL	QTL_ID=44;Name=Backfat at last rib;Abbrev=LRIBF;PUBMED_ID=11471058;trait_ID=382;trait=Backfat at last rib;FlankMarker=S0331,S0113,S0320;VTO_name=subcutaneous adipose thickness;CMO_name=back fat thickness, last rib;Map_Type=Linkage;peak_cM=80.5;Significance=Suggestive;F-Stat=6.61;Variance=3.03;Dominance_Effect=0.06;Additive_Effect=0.04
1	108714563	220801047	Meat_and_Carcass_QTL	QTL_ID=3171;Name=Backfat weight;Abbrev=BFW;PUBMED_ID=16879346;trait_ID=221;trait=Backfat weight;FlankMarker=SW2035,SW962,SW1311;VTO_name=subcutaneous adipose mass;CMO_name=back fat weight;Map_Type=Linkage;peak_cM=80.5;Significance=Significant;F-Stat=10;Additive_Effect=1.0
1	85842604	257944209	Meat_and_Carcass_QTL	QTL_ID=651;Name=Backfat at rump;Abbrev=BFTR;PUBMED_ID=12081803;trait_ID=289;trait=Backfat at rump;FlankMarker=SW781,SW780,SW745;VTO_name=subcutaneous adipose thickness;CMO_name=back fat thickness;Map_Type=Linkage;peak_cM=81;Significance=Significant;LOD-score=4.100
1	168669767	210644363	Meat_and_Carcass_QTL	QTL_ID=1271;Name=Ham fat weight;Abbrev=HFATW;PUBMED_ID=16573530;trait_ID=466;trait=Ham fat weight;FlankMarker=S0113,SW1431,SPIPSU;PTO_name=ham fat weight;Map_Type=Linkage;peak_cM=81;Significance=Significant;F-Stat=8.4;Variance=0.16;Dominance_Effect=0.08;Additive_Effect=0.16
1	167392293	226764071	Meat_and_Carcass_QTL	QTL_ID=13264;Name=Liver weight;Abbrev=LIVWT;PUBMED_ID=20528845;trait_ID=322;trait=Liver weight;breed=duroc,Erhualian（二花脸猪）;VTO_name=liver mass;CMO_name=liver weight;Map_Type=Linkage;Model=Mendelian;Test_Base=Genome-wise;peak_cM=81.1;Significance=Significant;P-value=<0.05;F-Stat=11.2;Variance=2.2;Dominance_Effect=7.83;Additive_Effect=-42.00
1	105086765	228164160	Meat_and_Carcass_QTL	QTL_ID=3796;Name=Loin muscle area;Abbrev=LMA;PUBMED_ID=15318717;trait_ID=86;trait=Loin muscle area;FlankMarker=S0312,SW974;VTO_name=longissimus thoracis muscle area;Map_Type=Linkage;peak_cM=81.1;Significance=Significant;P-value=<0.01;F-Stat=13.6;Additive_Effect=0.97
1	96293184	247820666	Meat_and_Carcass_QTL	QTL_ID=2845;Name=Belly weight;Abbrev=BELLYWT;PUBMED_ID=16978171;trait_ID=74;trait=Belly weight;FlankMarker=SW1430,SWR982;PTO_name=belly weight;Map_Type=Linkage;peak_cM=83;Significance=Significant;F-Stat=12.19;Variance=6.9;Dominance_Effect=-0.15;Additive_Effect=-0.17
1	18004420	242497921	Health_QTL	QTL_ID=7592;Name=Melanoma susceptibility;Abbrev=MELAN;PUBMED_ID=17066441;trait_ID=553;trait=Melanoma susceptibility;FlankMarker=SW1020;CMO_name=disease process measurement;Map_Type=Linkage;Model=Mendelian;Test_Base=Chromosome-wise;peak_cM=85.0;Significance=Significant;P-value=<0.05
1	169149638	292955427	Production_QTL	QTL_ID=3914;Name=Average daily gain;Abbrev=ADG;PUBMED_ID=17121599;trait_ID=144;trait=Average daily gain;FlankMarker=S0331,SW1301;VTO_name=postnatal growth trait;CMO_name=average daily body weight gain;Map_Type=Linkage;peak_cM=86.1;Significance=Significant;P-value=<0.001
1	105086765	252283830	Meat_and_Carcass_QTL	QTL_ID=5667;Name=Meat color OPTO;Abbrev=COLORO;PUBMED_ID=17459017;trait_ID=362;trait=Meat color OPTO;FlankMarker=S0312,SW1957;breed=duroc,pietrain;PTO_name=meat color;Map_Type=Linkage;Model=Mendelian;Test_Base=Genome-wise;peak_cM=86;Significance=Significant;P-value=<0.01;F-Stat=12.59;Variance=4.85;Dominance_Effect=-0.82;Additive_Effect=1.66
1	133275468	220801047	Meat_and_Carcass_QTL	QTL_ID=45;Name=Backfat at last lumbar;Abbrev=LUMBF;PUBMED_ID=11471058;trait_ID=10;trait=Backfat at last lumbar;FlankMarker=SW2185,SWR982,SW1311;VTO_name=subcutaneous adipose thickness;CMO_name=back fat thickness, last lumbar vertebra;Map_Type=Linkage;peak_cM=86.2;Significance=Suggestive;F-Stat=6.96;Variance=3.12;Dominance_Effect=0.07;Additive_Effect=0.44
1	169149638	265323610	Meat_and_Carcass_QTL	QTL_ID=17996;Name=Average backfat thickness;Abbrev=BFT;PUBMED_ID=21926318;trait_ID=2;trait=Average backfat thickness;FlankMarker=SW307,SW803;breed=meishan（眉山猪）,pietrain,Wild boar;VTO_name=subcutaneous adipose thickness;CMO_name=back fat thickness;Map_Type=Linkage;Model=Mendelian;peak_cM=87;Significance=Significant;F-Stat=5.52
1	15380966	242497921	Health_QTL	QTL_ID=7567;Name=Melanoma susceptibility;Abbrev=MELAN;PUBMED_ID=17066441;trait_ID=553;trait=Melanoma susceptibility;FlankMarker=SW1020;CMO_name=disease process measurement;Map_Type=Linkage;Model=Mendelian;Test_Base=Chromosome-wise;peak_cM=88;Significance=Significant;P-value=<0.05
1	87993461	279498596	Production_QTL	QTL_ID=22269;Name=Average daily gain;Abbrev=ADG;PUBMED_ID=23840294;trait_ID=144;trait=Average daily gain;FlankMarker=rs80903424,rs80945046;breed=Yorkshire;VTO_name=postnatal growth trait;CMO_name=average daily body weight gain;Map_Type=Genome;Model=Mendelian;Test_Base=Experiment-wise;peak_cM=88;Significance=Suggestive;Variance=0.43
1	7964370	292955427	Production_QTL	QTL_ID=5680;Name=Average daily gain;Abbrev=ADG;PUBMED_ID=17459017;trait_ID=144;trait=Average daily gain;FlankMarker=SW1824,SW1301;breed=duroc,pietrain;VTO_name=postnatal growth trait;CMO_name=average daily body weight gain;Map_Type=Linkage;Model=Mendelian;Test_Base=Genome-wise;peak_cM=88.9;Significance=Significant;P-value=<0.01;F-Stat=9.01;Variance=3.17;Dominance_Effect=-29.11;Additive_Effect=17.…
1	162073157	257944209	Exterior_QTL	QTL_ID=8898;Name=Ear erectness;Abbrev=EARER;PUBMED_ID=19392826;trait_ID=136;trait=Ear erectness;FlankMarker=S0313,SW745;breed=duroc,Erhualian（二花脸猪）;VTO_name=outer ear prominence;Map_Type=Linkage;Model=Mendelian;Test_Base=Genome-wise;peak_cM=91.6;Significance=Significant;P-value=<0.01;F-Stat=39.45;Variance=3.28;Dominance_Effect=0.04;Additive_Effect=-0.24
1	163919363	234502051	Meat_and_Carcass_QTL	QTL_ID=432;Name=Head weight;Abbrev=HEADWT;PUBMED_ID=12486399;trait_ID=83;trait=Head weight;VTO_name=head mass;Map_Type=Linkage;Test_Base=Genome-wise;peak_cM=92;P-value=<0.001;F-Stat=14.50;Variance=7.80;Dominance_Effect=0.13;Additive_Effect=0.16
1	32319237	289379107	Exterior_QTL	QTL_ID=17635;Name=Front feet conformation;Abbrev=FRFEETC;PUBMED_ID=21418602;trait_ID=118;trait=Front feet conformation;FlankMarker=S0155;breed=duroc,pietrain;VTO_name=forelimb conformation trait;Map_Type=Linkage;Model=Mendelian;Test_Base=Chromosome-wise;peak_cM=93.9;Significance=Significant;P-value=<0.05;F-Stat=5.06;Variance=4.38;Dominance_Effect=0.16;Additive_Effect=-0.15
1	105873529	290457491	Reproduction_QTL	QTL_ID=5255;Name=Teat number;Abbrev=TNUM;PUBMED_ID=18651874;trait_ID=167;trait=Teat number;breed=large white,meishan（眉山猪）;VTO_name=nipple quantity;CMO_name=teat number;Map_Type=Linkage;Model=Mendelian;Test_Base=Genome-wise;peak_cM=115.9;Significance=Significant;P-value=<0.01;F-Stat=13.1;Variance=4.43
1	44131186	289788010	Meat_and_Carcass_QTL	QTL_ID=21206;Name=Backfat at rump;Abbrev=BFTR;PUBMED_ID=22497573;trait_ID=289;trait=Backfat at rump;breed=duroc,Erhualian（二花脸猪）;VTO_name=subcutaneous adipose thickness;CMO_name=back fat thickness;Map_Type=Linkage;Model=Mendelian;Test_Base=Genome-wise;peak_cM=118.3;Significance=Significant;P-value=<0.01;F-Stat=11.04;Variance=1.00;Dominance_Effect=0.03;Additive_Effect=-0.14
1	45939845	292033322	Reproduction_QTL	QTL_ID=5223;Name=Teat number;Abbrev=TNUM;PUBMED_ID=18651874;trait_ID=167;trait=Teat number;breed=large white,meishan（眉山猪）;VTO_name=nipple quantity;CMO_name=teat number;Map_Type=Linkage;Model=Mendelian;Test_Base=Genome-wise;peak_cM=121.3;Significance=Significant;P-value=<0.01;F-Stat=9.18;Variance=4.81;Dominance_Effect=0.05;Additive_Effect=0.53
1	108714563	293277782	Production_QTL	QTL_ID=5230;Name=Body weight (weaning);Abbrev=WWT;PUBMED_ID=18651874;trait_ID=199;trait=Body weight (weaning);breed=large white,meishan（眉山猪）;VTO_name=body mass;CMO_name=body weight;Map_Type=Linkage;Model=Mendelian;Test_Base=Genome-wise;peak_cM=125;Significance=Significant;P-value=<0.01;F-Stat=9.70;Variance=5.57;Dominance_Effect=0.36;Additive_Effect=-0.63
1	45762028	290786847	Meat_and_Carcass_QTL	QTL_ID=21207;Name=Leaf fat weight;Abbrev=LFW;PUBMED_ID=22497573;trait_ID=172;trait=Leaf fat weight;breed=duroc,Erhualian（二花脸猪）;VTO_name=internal adipose amount;Map_Type=Linkage;Model=Mendelian;Test_Base=Genome-wise;peak_cM=128.3;Significance=Significant;P-value=<0.01;F-Stat=10.62;Variance=1.06;Dominance_Effect=-0.01;Additive_Effect=-0.13
1	10067182	292041505	Meat_and_Carcass_QTL	QTL_ID=21208;Name=Backfat at last rib;Abbrev=LRIBF;PUBMED_ID=22497573;trait_ID=382;trait=Backfat at last rib;breed=duroc,Erhualian（二花脸猪）;VTO_name=subcutaneous adipose thickness;CMO_name=back fat thickness, last rib;Map_Type=Linkage;Model=Mendelian;Test_Base=Genome-wise;peak_cM=128.6;Significance=Significant;P-value=<0.01;F-Stat=11.86;Variance=1.32;Dominance_Effect=0.02;Additive_Effect=-0.13
1	8025530	292730648	Meat_and_Carcass_QTL	QTL_ID=21209;Name=Shoulder subcutaneous fat thickness;Abbrev=SHOUFATD;PUBMED_ID=22497573;trait_ID=321;trait=Shoulder subcutaneous fat thickness;breed=duroc,Erhualian（二花脸猪）;VTO_name=subcutaneous adipose thickness;Map_Type=Linkage;Model=Mendelian;Test_Base=Genome-wise;peak_cM=129.5;Significance=Significant;P-value=<0.05;F-Stat=9.46;Variance=1.21;Dominance_Effect=-0.03;Additive_Effect=-0.12
1	16114132	292187438	Meat_and_Carcass_QTL	QTL_ID=5217;Name=Shoulder subcutaneous fat thickness;Abbrev=SHOUFATD;PUBMED_ID=18651874;trait_ID=321;trait=Shoulder subcutaneous fat thickness;breed=large white,meishan（眉山猪）;VTO_name=subcutaneous adipose thickness;Map_Type=Linkage;Model=Mendelian;Test_Base=Genome-wise;peak_cM=130.2;Significance=Significant;P-value=<0.01;F-Stat=8.06;Variance=6.27;Dominance_Effect=-3.11;Additive_Effect=-1.87
1	24673417	292845492	Production_QTL	QTL_ID=5262;Name=Body weight (weaning);Abbrev=WWT;PUBMED_ID=18651874;trait_ID=199;trait=Body weight (weaning);breed=large white,meishan（眉山猪）;VTO_name=body mass;CMO_name=body weight;Map_Type=Linkage;Model=Mendelian;Test_Base=Genome-wise;peak_cM=136.7;Significance=Significant;P-value=<0.05;F-Stat=6.68;Variance=2.25
1	70361295	292707685	Meat_and_Carcass_QTL	QTL_ID=5206;Name=backfat at mid-back;Abbrev=BFM;PUBMED_ID=18651874;trait_ID=11;trait=backfat at mid-back;breed=large white,meishan（眉山猪）;VTO_name=subcutaneous adipose thickness;CMO_name=back fat thickness, midpoint;Map_Type=Linkage;Model=Mendelian;Test_Base=Genome-wise;peak_cM=138.9;Significance=Significant;P-value=<0.01;F-Stat=8.98;Variance=4.67;Dominance_Effect=-0.91;Additive_Effect=-1.44
1	16114132	292845492	Meat_and_Carcass_QTL	QTL_ID=5237;Name=backfat above muscle dorsi;Abbrev=SCF;PUBMED_ID=18651874;trait_ID=3;trait=backfat above muscle dorsi;breed=large white,meishan（眉山猪）;VTO_name=subcutaneous adipose thickness;CMO_name=back fat thickness;Map_Type=Linkage;Model=Mendelian;Test_Base=Chromosome-wise;peak_cM=140.4;Significance=Significant;P-value=<0.05;F-Stat=4.56;Variance=1.38
1	165580236	257944209	Reproduction_QTL	QTL_ID=7453;Name=Nonfunctional nipples;Abbrev=NNIP;PUBMED_ID=18219525;trait_ID=444;trait=Nonfunctional nipples;FlankMarker=S0155,SW1301;VTO_name=nonfunctional nipple quantity;Map_Type=Linkage;Model=Mendelian;Test_Base=Chromosome-wise;peak_cM=140.5;Significance=Significant;P-value=<0.01
1	168669767	170372732	Reproduction_Association	QTL_ID=3124;Name=Total number born alive;Abbrev=NBA;PUBMED_ID=16965408;trait_ID=157;trait=Total number born alive;FlankMarker=ESR;VTO_name=viable offspring quantity;Map_Type=Linkage;peak_cM=81.7;LS-means=12.6;P-value=<0.034
1	169007648	169984967	Production_QTL	QTL_ID=29535;Name=Average daily gain;Abbrev=ADG;PUBMED_ID=24962532;trait_ID=144;trait=Average daily gain;FlankMarker=rs80952670,rs81274011;breed=duroc;VTO_name=postnatal growth trait;CMO_name=average daily body weight gain;Map_Type=Genome;Model=Mendelian;Test_Base=Experiment-wise;peak_cM=81;Significance=Suggestive;P-value=<0.10
1	143819347	175004689	Meat_and_Carcass_QTL	QTL_ID=17789;Name=Average glycolytic potential;Abbrev=GLYPO;PUBMED_ID=21875434;trait_ID=47;trait=Average glycolytic potential;breed=duroc,large white,pietrain,Hampshire;VTO_name=glycolytic potential;Map_Type=Linkage;Model=Mendelian;Test_Base=Genome-wise;peak_cM=77.3;Significance=Significant;P-value=<0.05;Variance=15.9;Likelihood_Ratio=12.5
1	150567892	184999941	Meat_and_Carcass_QTL	QTL_ID=4017;Name=Muscle fat content;Abbrev=MFCON;PUBMED_ID=16783645;trait_ID=354;trait=Muscle fat content;PTO_name=meat lipid content;Map_Type=Linkage;peak_cM=81.0;P-value=<0.05
1	154143188	180898441	Meat_and_Carcass_QTL	QTL_ID=797;Name=Average backfat thickness;Abbrev=BFT;PUBMED_ID=ISU0006;trait_ID=2;trait=Average backfat thickness;FlankMarker=SW780;VTO_name=subcutaneous adipose thickness;CMO_name=back fat thickness;Map_Type=Linkage;peak_cM=81;Variance=8.4%
1	2701298	292955427	Meat_and_Carcass_QTL	QTL_ID=38073;Name=Muscle moisture percentage;Abbrev=MMP;PUBMED_ID=25888076;trait_ID=52;trait=Muscle moisture percentage;FlankMarker=SW1514,SW1301;breed=Landrace,Korean native pig;VTO_name=muscle water amount;PTO_name=meat water content;Map_Type=Linkage;Model=Mendelian;Test_Base=Chromosome-wise;peak_cM=1.6;Significance=Significant;P-value=<0.05;F-Stat=8.4;Variance=0.9;Additive_Effect=-0.181
1	16114132	289571736	Production_QTL	QTL_ID=5232;Name=Body weight (birth);Abbrev=BW;PUBMED_ID=18651874;trait_ID=153;trait=Body weight (birth);FlankMarker=SW1515;breed=large white,meishan（眉山猪）;VTO_name=body mass;CMO_name=body weight;Map_Type=Linkage;Model=Mendelian;Test_Base=Chromosome-wise;peak_cM=16.4;Significance=Significant;P-value=<0.05;F-Stat=4.66;Variance=1.47;Additive_Effect=0.05
1	7964370	252283830	Meat_and_Carcass_QTL	QTL_ID=5671;Name=Shoulder subcutaneous fat thickness;Abbrev=SHOUFATD;PUBMED_ID=17459017;trait_ID=321;trait=Shoulder subcutaneous fat thickness;FlankMarker=SW1824,SW1957;breed=duroc,pietrain;VTO_name=subcutaneous adipose thickness;Map_Type=Linkage;Model=Mendelian;Test_Base=Genome-wise;peak_cM=41.1;Significance=Significant;P-value=<0.01;F-Stat=10.05;Variance=3.42;Dominance_Effect=0.04;Additive_Effe…
1	7964370	257944209	Meat_and_Carcass_QTL	QTL_ID=5670;Name=Average backfat thickness;Abbrev=BFT;PUBMED_ID=17459017;trait_ID=2;trait=Average backfat thickness;FlankMarker=SW1824,S0155;breed=duroc,pietrain;VTO_name=subcutaneous adipose thickness;CMO_name=back fat thickness;Map_Type=Linkage;Model=Mendelian;Test_Base=Genome-wise;peak_cM=42.8;Significance=Significant;P-value=<0.01;F-Stat=10.59;Variance=3.59;Dominance_Effect=0.01;Additive_Effe…
1	24647055	257944209	Meat_and_Carcass_QTL	QTL_ID=5676;Name=Subcutanous fat area;Abbrev=FATAREA;PUBMED_ID=17459017;trait_ID=14;trait=Subcutanous fat area;FlankMarker=SWR2300,S0155;breed=duroc,pietrain;VTO_name=subcutaneous adipose amount;PTO_name=dressed carcass fat content;Map_Type=Linkage;Model=Mendelian;Test_Base=Genome-wise;peak_cM=45.2;Significance=Significant;P-value=<0.01;F-Stat=16.05;Variance=5.35;Dominance_Effect=-0.01;Additive_E…
1	16114132	252283830	Meat_and_Carcass_QTL	QTL_ID=5679;Name=Belly meat content;Abbrev=BYLEAN;PUBMED_ID=17459017;trait_ID=473;trait=Belly meat content;FlankMarker=SW1515,SW1957;breed=duroc,pietrain;PTO_name=belly muscle percentage;Map_Type=Linkage;Model=Mendelian;Test_Base=Genome-wise;peak_cM=46.1;Significance=Significant;P-value=<0.01;F-Stat=10.35;Variance=3.52;Dominance_Effect=-0.03;Additive_Effect=-0.70
1	20064508	274130998	Health_QTL	QTL_ID=15047;Name=White blood cell number;Abbrev=WBC;PUBMED_ID=22035003;trait_ID=99;trait=White blood cell number;FlankMarker=SW64,SW373;breed=Landrace,Korean native pig;VTO_name=leukocyte quantity;CMO_name=total white blood cell count;Map_Type=Linkage;Model=Mendelian;Test_Base=Genome-wise;peak_cM=52;Significance=Suggestive;LOD-score=2.4;F-Stat=11.1;Variance=1.5;Additive_Effect=0.708
1	20064508	210644363	Production_QTL	QTL_ID=29689;Name=Body weight (20 weeks);Abbrev=Wt;PUBMED_ID=24797173;trait_ID=803;trait=Body weight (20 weeks);FlankMarker=SW64,SW962;breed=Landrace,Korean native pig;VTO_name=body mass;CMO_name=body weight;Map_Type=Linkage;Model=Mendelian;Test_Base=Genome-wise;peak_cM=55;Significance=Significant;P-value=<0.05;F-Stat=14.3;Variance=1.4;Additive_Effect=-1.62
1	36144885	204653903	Health_QTL	QTL_ID=9658;Name=PRRSV antibody titer;Abbrev=PRRSVAB;PUBMED_ID=19490209;trait_ID=617;trait=PRRSV antibody titer;FlankMarker=SW1851;breed=duroc;VTO_name=blood immunoglobulin amount;CMO_name=antibody titer;Map_Type=Linkage;Model=Mendelian;Test_Base=Genome-wise;peak_cM=56.4;Significance=Significant;P-value=<0.01;F-Stat=15.0;Variance=16.3
1	52874641	233806417	Meat_and_Carcass_QTL	QTL_ID=12715;Name=External fat on ham;Abbrev=EFATHAM;PUBMED_ID=20667088;trait_ID=319;trait=External fat on ham;FlankMarker=SW2130;breed=meishan（眉山猪）,Wild boar;PTO_name=ham external fat weight;Map_Type=Linkage;Model=Mendelian;Test_Base=Genome-wise;peak_cM=57.2;Significance=Significant;P-value=<0.01;F-Stat=13.6;Variance=7.2;Dominance_Effect=0.03;Additive_Effect=-0.30
1	106187796	309614845	Meat_and_Carcass_eQTL	QTL_ID=8323;Name=Drip loss;Abbrev=DRIPL;PUBMED_ID=18671879;trait_ID=37;trait=Drip loss;breed=duroc,pietrain;PTO_name=meat water holding capacity;Map_Type=Linkage;Model=Mendelian;Test_Base=chromosome-wise;peak_cM=59;Significance=Significant;LOD-score=2.17;P-value=0.006792;F-Stat=5.36
1	2701298	274130998	Meat_and_Carcass_QTL	QTL_ID=38049;Name=Marbling;Abbrev=MARB;PUBMED_ID=25888076;trait_ID=17;trait=Marbling;FlankMarker=SW1514,SW373;breed=Landrace,Korean native pig;VTO_name=intramuscular adipose amount;PTO_name=intramuscular fat content;Map_Type=Linkage;Model=Mendelian;Test_Base=Genome-wise;peak_cM=62.1;Significance=Significant;P-value=<0.05;F-Stat=14.6;Variance=1.7;Additive_Effect=-0.171
1	105086765	274130998	Meat_and_Carcass_QTL	QTL_ID=5669;Name=Conductivity 24 hours postmortem (ham);Abbrev=cond;PUBMED_ID=17459017;trait_ID=410;trait=Conductivity 24 hours postmortem (ham);FlankMarker=S0312,SW373;breed=duroc,pietrain;VTO_name=skeletal muscle conductivity trait;PTO_name=meat conductivity;Map_Type=Linkage;Model=Mendelian;Test_Base=Genome-wise;peak_cM=63.5;Significance=Significant;P-value=<0.05;F-Stat=8.80;Variance=3.46;Domin…
1	35389848	228164160	Health_QTL	QTL_ID=4260;Name=CD2-positive leukocyte number;Abbrev=CD2L;PUBMED_ID=16026345;trait_ID=449;trait=CD2-positive leukocyte number;FlankMarker=S0008;VTO_name=leukocyte quantity;Map_Type=Linkage;peak_cM=63;Significance=Significant;P-value=<0.05;F-Stat=4.7;Additive_Effect=1.47
1	62261447	233806417	Exterior_QTL	QTL_ID=8908;Name=Front feet conformation;Abbrev=FRFEETC;PUBMED_ID=ISU0038;trait_ID=118;trait=Front feet conformation;FlankMarker=CGA,S0082;breed=large white,meishan（眉山猪）;VTO_name=forelimb conformation trait;Map_Type=Linkage;Model=Mendelian;Test_Base=Chromosome-wise;peak_cM=65.6;Significance=Significant;P-value=<0.05;F-Stat=6.25;Variance=0.035;Dominance_Effect=-0.006;Additive_Effect=0.204
1	106747450	233806417	Exterior_QTL	QTL_ID=5646;Name=Ear erectness;Abbrev=EARER;PUBMED_ID=17459018;trait_ID=136;trait=Ear erectness;FlankMarker=S0122,S0082;breed=large white,meishan（眉山猪）;VTO_name=outer ear prominence;Map_Type=Linkage;Model=Mendelian;Test_Base=Genome-wise;peak_cM=68.1;Significance=Significant;P-value=<0.01;F-Stat=17.33;Dominance_Effect=-0.15;Additive_Effect=0.18
1	35389848	230570794	Meat_and_Carcass_QTL	QTL_ID=79;Name=Muscle fat content;Abbrev=MFCON;PUBMED_ID=11471059;trait_ID=354;trait=Muscle fat content;FlankMarker=S0008,SW1616,SW1902;PTO_name=meat lipid content;Map_Type=Linkage;peak_cM=69.3;Significance=Suggestive;F-Stat=6.06;Variance=2.90;Dominance_Effect=0.13;Additive_Effect=0.08
1	63012552	226764071	Health_QTL	QTL_ID=6366;Name=Creatinine level;Abbrev=CREAT;PUBMED_ID=19016680;trait_ID=524;trait=Creatinine level;FlankMarker=SW1123,SW780;breed=meishan（眉山猪）,pietrain;VTO_name=blood creatinine amount;CMO_name=serum creatinine level;Map_Type=Linkage;Model=Mendelian;Test_Base=Chromosome-wise;peak_cM=69;Significance=Significant;P-value=<0.05;F-Stat=5.66;Variance=9.41;Dominance_Effect=6.38;Additive_Effect=7.14
1	154329026	210644363	Meat_and_Carcass_QTL	QTL_ID=5958;Name=Side fat thickness;Abbrev=BFS;PUBMED_ID=18712441;trait_ID=12;trait=Side fat thickness;FlankMarker=SW2166,S0113;breed=duroc,pietrain;VTO_name=subcutaneous adipose thickness;Map_Type=Linkage;Model=Mendelian;Test_Base=Chromosome-wise;peak_cM=72.4;Significance=Significant;P-value=<0.05;Variance=5.13;Dominance_Effect=-0.09;Additive_Effect=0.11
1	133275468	242497921	Health_QTL	QTL_ID=12312;Name=Platelet distribution width;Abbrev=PLDWID;PUBMED_ID=20584270;trait_ID=513;trait=Platelet distribution width;FlankMarker=SW2185,SW1020;breed=large white,Landrace;VTO_name=platelet size trait;CMO_name=platelet distribution width;Map_Type=Linkage;Model=Mendelian;Test_Base=Comparison-wise;peak_cM=75;Significance=Significant;P-value=1.48E-05;Likelihood_Ratio=22.24
1	77611099	234035171	Meat_and_Carcass_QTL	QTL_ID=29579;Name=Loin muscle depth;Abbrev=LMDEP;PUBMED_ID=24962532;trait_ID=220;trait=Loin muscle depth;FlankMarker=rs80854577,rs80792304;breed=duroc;VTO_name=longissimus thoracis muscle thickness;Map_Type=Genome;Model=Mendelian;Test_Base=Experiment-wise;peak_cM=75;Significance=Suggestive;P-value=<0.10
1	169149638	233806417	Meat_and_Carcass_QTL	QTL_ID=12742;Name=Fat to meat ratio;Abbrev=FMR;PUBMED_ID=20667088;trait_ID=652;trait=Fat to meat ratio;FlankMarker=SW307,S0082;breed=pietrain,Wild boar;PTO_name=dressed carcass fat-to-muscle ratio;Map_Type=Linkage;Model=Mendelian;Test_Base=Genome-wise;peak_cM=76.0;Significance=Significant;P-value=<0.01;F-Stat=10.6;Variance=6.0;Dominance_Effect=0.01;Additive_Effect=-0.06
1	105086765	210644363	Meat_and_Carcass_QTL	QTL_ID=5664;Name=PH for Longissmus dorsi;Abbrev=pH;PUBMED_ID=17459017;trait_ID=313;trait=PH for Longissmus dorsi;FlankMarker=S0312,S0113;breed=duroc,pietrain;VTO_name=muscle pH;PTO_name=meat pH;Map_Type=Linkage;Model=Mendelian;Test_Base=Genome-wise;peak_cM=76;Significance=Significant;P-value=<0.01;F-Stat=33.18;Variance=11.84;Dominance_Effect=-0.02;Additive_Effect=0.04
1	169149638	226764071	Meat_and_Carcass_QTL	QTL_ID=18028;Name=Adipocyte diameter;Abbrev=ADIPDI;PUBMED_ID=21926318;trait_ID=656;trait=Adipocyte diameter;FlankMarker=SW307,SW780;breed=meishan（眉山猪）,pietrain,Wild boar;VTO_name=white adipocyte size trait;CMO_name=adipocyte diameter;Map_Type=Linkage;Model=-;peak_cM=76.9;Significance=Significant;F-Stat=3.65
1	169149638	228164160	Meat_and_Carcass_QTL	QTL_ID=3640;Name=Loin muscle area;Abbrev=LMA;PUBMED_ID=17965327;trait_ID=86;trait=Loin muscle area;FlankMarker=SW974,S0331;VTO_name=longissimus thoracis muscle area;Map_Type=Linkage;peak_cM=77.3;Significance=Suggestive;F-Stat=8.83;Additive_Effect=-0.0055
1	162275821	311704372	Exterior_QTL	QTL_ID=8742;Name=Umbilical hernia;Abbrev=UMBHERN;PUBMED_ID=19359506;trait_ID=596;trait=Umbilical hernia;FlankMarker=S0313;breed=duroc,Erhualian（二花脸猪）;VTO_name=abdominal wall integrity trait;Map_Type=Linkage;Model=Mendelian;peak_cM=78.7;Significance=Significant;P-value=0.014
1	162073157	233806417	Meat_and_Carcass_QTL	QTL_ID=138;Name=Backfat at tenth rib;Abbrev=10RIBBFT;PUBMED_ID=10656927;trait_ID=7;trait=Backfat at tenth rib;FlankMarker=S0313,S0082;VTO_name=subcutaneous adipose thickness;CMO_name=back fat thickness, 10th rib;Map_Type=Linkage;peak_cM=79;Significance=Significant;P-value=< 0.001
1	162857849	233723456	Meat_and_Carcass_eQTL	QTL_ID=8348;Name=Drip loss;Abbrev=DRIPL;PUBMED_ID=18671879;trait_ID=37;trait=Drip loss;breed=duroc,pietrain;PTO_name=meat water holding capacity;Map_Type=Linkage;Model=Mendelian;Test_Base=chromosome-wise;peak_cM=79;Significance=Significant;LOD-score=2.15;P-value=0.007033;F-Stat=5.32
1	140728674	229018949	Meat_and_Carcass_QTL	QTL_ID=4020;Name=Marbling;Abbrev=MARB;PUBMED_ID=16783645;trait_ID=17;trait=Marbling;VTO_name=intramuscular adipose amount;PTO_name=intramuscular fat content;Map_Type=Linkage;peak_cM=80.2;P-value=<0.05
1	42824511	293329173	Meat_and_Carcass_QTL	QTL_ID=31809;Name=Skin thickness;Abbrev=SKINT;PUBMED_ID=24796629;trait_ID=198;trait=Skin thickness;breed=duroc,Erhualian（二花脸猪）;VTO_name=skin thickness;Map_Type=Linkage;Model=Mendelian;Test_Base=Chromosome-wise;peak_cM=80.4;Significance=Significant;P-value=<0.05;F-Stat=8.36;Variance=0.07;Dominance_Effect=0.26;Additive_Effect=0.10
1	169149638	257763699	Meat_and_Carcass_QTL	QTL_ID=44;Name=Backfat at last rib;Abbrev=LRIBF;PUBMED_ID=11471058;trait_ID=382;trait=Backfat at last rib;FlankMarker=S0331,S0113,S0320;VTO_name=subcutaneous adipose thickness;CMO_name=back fat thickness, last rib;Map_Type=Linkage;peak_cM=80.5;Significance=Suggestive;F-Stat=6.61;Variance=3.03;Dominance_Effect=0.06;Additive_Effect=0.04
1	108714563	220801047	Meat_and_Carcass_QTL	QTL_ID=3171;Name=Backfat weight;Abbrev=BFW;PUBMED_ID=16879346;trait_ID=221;trait=Backfat weight;FlankMarker=SW2035,SW962,SW1311;VTO_name=subcutaneous adipose mass;CMO_name=back fat weight;Map_Type=Linkage;peak_cM=80.5;Significance=Significant;F-Stat=10;Additive_Effect=1.0
1	85842604	257944209	Meat_and_Carcass_QTL	QTL_ID=651;Name=Backfat at rump;Abbrev=BFTR;PUBMED_ID=12081803;trait_ID=289;trait=Backfat at rump;FlankMarker=SW781,SW780,SW745;VTO_name=subcutaneous adipose thickness;CMO_name=back fat thickness;Map_Type=Linkage;peak_cM=81;Significance=Significant;LOD-score=4.100
1	168669767	210644363	Meat_and_Carcass_QTL	QTL_ID=1271;Name=Ham fat weight;Abbrev=HFATW;PUBMED_ID=16573530;trait_ID=466;trait=Ham fat weight;FlankMarker=S0113,SW1431,SPIPSU;PTO_name=ham fat weight;Map_Type=Linkage;peak_cM=81;Significance=Significant;F-Stat=8.4;Variance=0.16;Dominance_Effect=0.08;Additive_Effect=0.16
1	167392293	226764071	Meat_and_Carcass_QTL	QTL_ID=13264;Name=Liver weight;Abbrev=LIVWT;PUBMED_ID=20528845;trait_ID=322;trait=Liver weight;breed=duroc,Erhualian（二花脸猪）;VTO_name=liver mass;CMO_name=liver weight;Map_Type=Linkage;Model=Mendelian;Test_Base=Genome-wise;peak_cM=81.1;Significance=Significant;P-value=<0.05;F-Stat=11.2;Variance=2.2;Dominance_Effect=7.83;Additive_Effect=-42.00
1	105086765	228164160	Meat_and_Carcass_QTL	QTL_ID=3796;Name=Loin muscle area;Abbrev=LMA;PUBMED_ID=15318717;trait_ID=86;trait=Loin muscle area;FlankMarker=S0312,SW974;VTO_name=longissimus thoracis muscle area;Map_Type=Linkage;peak_cM=81.1;Significance=Significant;P-value=<0.01;F-Stat=13.6;Additive_Effect=0.97
1	96293184	247820666	Meat_and_Carcass_QTL	QTL_ID=2845;Name=Belly weight;Abbrev=BELLYWT;PUBMED_ID=16978171;trait_ID=74;trait=Belly weight;FlankMarker=SW1430,SWR982;PTO_name=belly weight;Map_Type=Linkage;peak_cM=83;Significance=Significant;F-Stat=12.19;Variance=6.9;Dominance_Effect=-0.15;Additive_Effect=-0.17
1	18004420	242497921	Health_QTL	QTL_ID=7592;Name=Melanoma susceptibility;Abbrev=MELAN;PUBMED_ID=17066441;trait_ID=553;trait=Melanoma susceptibility;FlankMarker=SW1020;CMO_name=disease process measurement;Map_Type=Linkage;Model=Mendelian;Test_Base=Chromosome-wise;peak_cM=85.0;Significance=Significant;P-value=<0.05
1	169149638	292955427	Production_QTL	QTL_ID=3914;Name=Average daily gain;Abbrev=ADG;PUBMED_ID=17121599;trait_ID=144;trait=Average daily gain;FlankMarker=S0331,SW1301;VTO_name=postnatal growth trait;CMO_name=average daily body weight gain;Map_Type=Linkage;peak_cM=86.1;Significance=Significant;P-value=<0.001
1	105086765	252283830	Meat_and_Carcass_QTL	QTL_ID=5667;Name=Meat color OPTO;Abbrev=COLORO;PUBMED_ID=17459017;trait_ID=362;trait=Meat color OPTO;FlankMarker=S0312,SW1957;breed=duroc,pietrain;PTO_name=meat color;Map_Type=Linkage;Model=Mendelian;Test_Base=Genome-wise;peak_cM=86;Significance=Significant;P-value=<0.01;F-Stat=12.59;Variance=4.85;Dominance_Effect=-0.82;Additive_Effect=1.66
1	133275468	220801047	Meat_and_Carcass_QTL	QTL_ID=45;Name=Backfat at last lumbar;Abbrev=LUMBF;PUBMED_ID=11471058;trait_ID=10;trait=Backfat at last lumbar;FlankMarker=SW2185,SWR982,SW1311;VTO_name=subcutaneous adipose thickness;CMO_name=back fat thickness, last lumbar vertebra;Map_Type=Linkage;peak_cM=86.2;Significance=Suggestive;F-Stat=6.96;Variance=3.12;Dominance_Effect=0.07;Additive_Effect=0.44
1	169149638	265323610	Meat_and_Carcass_QTL	QTL_ID=17996;Name=Average backfat thickness;Abbrev=BFT;PUBMED_ID=21926318;trait_ID=2;trait=Average backfat thickness;FlankMarker=SW307,SW803;breed=meishan（眉山猪）,pietrain,Wild boar;VTO_name=subcutaneous adipose thickness;CMO_name=back fat thickness;Map_Type=Linkage;Model=Mendelian;peak_cM=87;Significance=Significant;F-Stat=5.52
1	15380966	242497921	Health_QTL	QTL_ID=7567;Name=Melanoma susceptibility;Abbrev=MELAN;PUBMED_ID=17066441;trait_ID=553;trait=Melanoma susceptibility;FlankMarker=SW1020;CMO_name=disease process measurement;Map_Type=Linkage;Model=Mendelian;Test_Base=Chromosome-wise;peak_cM=88;Significance=Significant;P-value=<0.05
1	87993461	279498596	Production_QTL	QTL_ID=22269;Name=Average daily gain;Abbrev=ADG;PUBMED_ID=23840294;trait_ID=144;trait=Average daily gain;FlankMarker=rs80903424,rs80945046;breed=Yorkshire;VTO_name=postnatal growth trait;CMO_name=average daily body weight gain;Map_Type=Genome;Model=Mendelian;Test_Base=Experiment-wise;peak_cM=88;Significance=Suggestive;Variance=0.43
1	7964370	292955427	Production_QTL	QTL_ID=5680;Name=Average daily gain;Abbrev=ADG;PUBMED_ID=17459017;trait_ID=144;trait=Average daily gain;FlankMarker=SW1824,SW1301;breed=duroc,pietrain;VTO_name=postnatal growth trait;CMO_name=average daily body weight gain;Map_Type=Linkage;Model=Mendelian;Test_Base=Genome-wise;peak_cM=88.9;Significance=Significant;P-value=<0.01;F-Stat=9.01;Variance=3.17;Dominance_Effect=-29.11;Additive_Effect=17.…
1	162073157	257944209	Exterior_QTL	QTL_ID=8898;Name=Ear erectness;Abbrev=EARER;PUBMED_ID=19392826;trait_ID=136;trait=Ear erectness;FlankMarker=S0313,SW745;breed=duroc,Erhualian（二花脸猪）;VTO_name=outer ear prominence;Map_Type=Linkage;Model=Mendelian;Test_Base=Genome-wise;peak_cM=91.6;Significance=Significant;P-value=<0.01;F-Stat=39.45;Variance=3.28;Dominance_Effect=0.04;Additive_Effect=-0.24
1	163919363	234502051	Meat_and_Carcass_QTL	QTL_ID=432;Name=Head weight;Abbrev=HEADWT;PUBMED_ID=12486399;trait_ID=83;trait=Head weight;VTO_name=head mass;Map_Type=Linkage;Test_Base=Genome-wise;peak_cM=92;P-value=<0.001;F-Stat=14.50;Variance=7.80;Dominance_Effect=0.13;Additive_Effect=0.16
1	32319237	289379107	Exterior_QTL	QTL_ID=17635;Name=Front feet conformation;Abbrev=FRFEETC;PUBMED_ID=21418602;trait_ID=118;trait=Front feet conformation;FlankMarker=S0155;breed=duroc,pietrain;VTO_name=forelimb conformation trait;Map_Type=Linkage;Model=Mendelian;Test_Base=Chromosome-wise;peak_cM=93.9;Significance=Significant;P-value=<0.05;F-Stat=5.06;Variance=4.38;Dominance_Effect=0.16;Additive_Effect=-0.15
1	105873529	290457491	Reproduction_QTL	QTL_ID=5255;Name=Teat number;Abbrev=TNUM;PUBMED_ID=18651874;trait_ID=167;trait=Teat number;breed=large white,meishan（眉山猪）;VTO_name=nipple quantity;CMO_name=teat number;Map_Type=Linkage;Model=Mendelian;Test_Base=Genome-wise;peak_cM=115.9;Significance=Significant;P-value=<0.01;F-Stat=13.1;Variance=4.43
1	44131186	289788010	Meat_and_Carcass_QTL	QTL_ID=21206;Name=Backfat at rump;Abbrev=BFTR;PUBMED_ID=22497573;trait_ID=289;trait=Backfat at rump;breed=duroc,Erhualian（二花脸猪）;VTO_name=subcutaneous adipose thickness;CMO_name=back fat thickness;Map_Type=Linkage;Model=Mendelian;Test_Base=Genome-wise;peak_cM=118.3;Significance=Significant;P-value=<0.01;F-Stat=11.04;Variance=1.00;Dominance_Effect=0.03;Additive_Effect=-0.14
1	45939845	292033322	Reproduction_QTL	QTL_ID=5223;Name=Teat number;Abbrev=TNUM;PUBMED_ID=18651874;trait_ID=167;trait=Teat number;breed=large white,meishan（眉山猪）;VTO_name=nipple quantity;CMO_name=teat number;Map_Type=Linkage;Model=Mendelian;Test_Base=Genome-wise;peak_cM=121.3;Significance=Significant;P-value=<0.01;F-Stat=9.18;Variance=4.81;Dominance_Effect=0.05;Additive_Effect=0.53
1	108714563	293277782	Production_QTL	QTL_ID=5230;Name=Body weight (weaning);Abbrev=WWT;PUBMED_ID=18651874;trait_ID=199;trait=Body weight (weaning);breed=large white,meishan（眉山猪）;VTO_name=body mass;CMO_name=body weight;Map_Type=Linkage;Model=Mendelian;Test_Base=Genome-wise;peak_cM=125;Significance=Significant;P-value=<0.01;F-Stat=9.70;Variance=5.57;Dominance_Effect=0.36;Additive_Effect=-0.63
1	45762028	290786847	Meat_and_Carcass_QTL	QTL_ID=21207;Name=Leaf fat weight;Abbrev=LFW;PUBMED_ID=22497573;trait_ID=172;trait=Leaf fat weight;breed=duroc,Erhualian（二花脸猪）;VTO_name=internal adipose amount;Map_Type=Linkage;Model=Mendelian;Test_Base=Genome-wise;peak_cM=128.3;Significance=Significant;P-value=<0.01;F-Stat=10.62;Variance=1.06;Dominance_Effect=-0.01;Additive_Effect=-0.13
1	10067182	292041505	Meat_and_Carcass_QTL	QTL_ID=21208;Name=Backfat at last rib;Abbrev=LRIBF;PUBMED_ID=22497573;trait_ID=382;trait=Backfat at last rib;breed=duroc,Erhualian（二花脸猪）;VTO_name=subcutaneous adipose thickness;CMO_name=back fat thickness, last rib;Map_Type=Linkage;Model=Mendelian;Test_Base=Genome-wise;peak_cM=128.6;Significance=Significant;P-value=<0.01;F-Stat=11.86;Variance=1.32;Dominance_Effect=0.02;Additive_Effect=-0.13
1	8025530	292730648	Meat_and_Carcass_QTL	QTL_ID=21209;Name=Shoulder subcutaneous fat thickness;Abbrev=SHOUFATD;PUBMED_ID=22497573;trait_ID=321;trait=Shoulder subcutaneous fat thickness;breed=duroc,Erhualian（二花脸猪）;VTO_name=subcutaneous adipose thickness;Map_Type=Linkage;Model=Mendelian;Test_Base=Genome-wise;peak_cM=129.5;Significance=Significant;P-value=<0.05;F-Stat=9.46;Variance=1.21;Dominance_Effect=-0.03;Additive_Effect=-0.12
1	16114132	292187438	Meat_and_Carcass_QTL	QTL_ID=5217;Name=Shoulder subcutaneous fat thickness;Abbrev=SHOUFATD;PUBMED_ID=18651874;trait_ID=321;trait=Shoulder subcutaneous fat thickness;breed=large white,meishan（眉山猪）;VTO_name=subcutaneous adipose thickness;Map_Type=Linkage;Model=Mendelian;Test_Base=Genome-wise;peak_cM=130.2;Significance=Significant;P-value=<0.01;F-Stat=8.06;Variance=6.27;Dominance_Effect=-3.11;Additive_Effect=-1.87
1	24673417	292845492	Production_QTL	QTL_ID=5262;Name=Body weight (weaning);Abbrev=WWT;PUBMED_ID=18651874;trait_ID=199;trait=Body weight (weaning);breed=large white,meishan（眉山猪）;VTO_name=body mass;CMO_name=body weight;Map_Type=Linkage;Model=Mendelian;Test_Base=Genome-wise;peak_cM=136.7;Significance=Significant;P-value=<0.05;F-Stat=6.68;Variance=2.25
1	70361295	292707685	Meat_and_Carcass_QTL	QTL_ID=5206;Name=backfat at mid-back;Abbrev=BFM;PUBMED_ID=18651874;trait_ID=11;trait=backfat at mid-back;breed=large white,meishan（眉山猪）;VTO_name=subcutaneous adipose thickness;CMO_name=back fat thickness, midpoint;Map_Type=Linkage;Model=Mendelian;Test_Base=Genome-wise;peak_cM=138.9;Significance=Significant;P-value=<0.01;F-Stat=8.98;Variance=4.67;Dominance_Effect=-0.91;Additive_Effect=-1.44
1	16114132	292845492	Meat_and_Carcass_QTL	QTL_ID=5237;Name=backfat above muscle dorsi;Abbrev=SCF;PUBMED_ID=18651874;trait_ID=3;trait=backfat above muscle dorsi;breed=large white,meishan（眉山猪）;VTO_name=subcutaneous adipose thickness;CMO_name=back fat thickness;Map_Type=Linkage;Model=Mendelian;Test_Base=Chromosome-wise;peak_cM=140.4;Significance=Significant;P-value=<0.05;F-Stat=4.56;Variance=1.38
1	165580236	257944209	Reproduction_QTL	QTL_ID=7453;Name=Nonfunctional nipples;Abbrev=NNIP;PUBMED_ID=18219525;trait_ID=444;trait=Nonfunctional nipples;FlankMarker=S0155,SW1301;VTO_name=nonfunctional nipple quantity;Map_Type=Linkage;Model=Mendelian;Test_Base=Chromosome-wise;peak_cM=140.5;Significance=Significant;P-value=<0.01
1	168669767	170372732	Reproduction_Association	QTL_ID=3124;Name=Total number born alive;Abbrev=NBA;PUBMED_ID=16965408;trait_ID=157;trait=Total number born alive;FlankMarker=ESR;VTO_name=viable offspring quantity;Map_Type=Linkage;peak_cM=81.7;LS-means=12.6;P-value=<0.034
1	169007648	169984967	Production_QTL	QTL_ID=29535;Name=Average daily gain;Abbrev=ADG;PUBMED_ID=24962532;trait_ID=144;trait=Average daily gain;FlankMarker=rs80952670,rs81274011;breed=duroc;VTO_name=postnatal growth trait;CMO_name=average daily body weight gain;Map_Type=Genome;Model=Mendelian;Test_Base=Experiment-wise;peak_cM=81;Significance=Suggestive;P-value=<0.10
1	143819347	175004689	Meat_and_Carcass_QTL	QTL_ID=17789;Name=Average glycolytic potential;Abbrev=GLYPO;PUBMED_ID=21875434;trait_ID=47;trait=Average glycolytic potential;breed=duroc,large white,pietrain,Hampshire;VTO_name=glycolytic potential;Map_Type=Linkage;Model=Mendelian;Test_Base=Genome-wise;peak_cM=77.3;Significance=Significant;P-value=<0.05;Variance=15.9;Likelihood_Ratio=12.5
1	150567892	184999941	Meat_and_Carcass_QTL	QTL_ID=4017;Name=Muscle fat content;Abbrev=MFCON;PUBMED_ID=16783645;trait_ID=354;trait=Muscle fat content;PTO_name=meat lipid content;Map_Type=Linkage;peak_cM=81.0;P-value=<0.05
1	154143188	180898441	Meat_and_Carcass_QTL	QTL_ID=797;Name=Average backfat thickness;Abbrev=BFT;PUBMED_ID=ISU0006;trait_ID=2;trait=Average backfat thickness;FlankMarker=SW780;VTO_name=subcutaneous adipose thickness;CMO_name=back fat thickness;Map_Type=Linkage;peak_cM=81;Variance=8.4%
1	2701298	292955427	Meat_and_Carcass_QTL	QTL_ID=38073;Name=Muscle moisture percentage;Abbrev=MMP;PUBMED_ID=25888076;trait_ID=52;trait=Muscle moisture percentage;FlankMarker=SW1514,SW1301;breed=Landrace,Korean native pig;VTO_name=muscle water amount;PTO_name=meat water content;Map_Type=Linkage;Model=Mendelian;Test_Base=Chromosome-wise;peak_cM=1.6;Significance=Significant;P-value=<0.05;F-Stat=8.4;Variance=0.9;Additive_Effect=-0.181
1	16114132	289571736	Production_QTL	QTL_ID=5232;Name=Body weight (birth);Abbrev=BW;PUBMED_ID=18651874;trait_ID=153;trait=Body weight (birth);FlankMarker=SW1515;breed=large white,meishan（眉山猪）;VTO_name=body mass;CMO_name=body weight;Map_Type=Linkage;Model=Mendelian;Test_Base=Chromosome-wise;peak_cM=16.4;Significance=Significant;P-value=<0.05;F-Stat=4.66;Variance=1.47;Additive_Effect=0.05
1	7964370	252283830	Meat_and_Carcass_QTL	QTL_ID=5671;Name=Shoulder subcutaneous fat thickness;Abbrev=SHOUFATD;PUBMED_ID=17459017;trait_ID=321;trait=Shoulder subcutaneous fat thickness;FlankMarker=SW1824,SW1957;breed=duroc,pietrain;VTO_name=subcutaneous adipose thickness;Map_Type=Linkage;Model=Mendelian;Test_Base=Genome-wise;peak_cM=41.1;Significance=Significant;P-value=<0.01;F-Stat=10.05;Variance=3.42;Dominance_Effect=0.04;Additive_Effe…
1	7964370	257944209	Meat_and_Carcass_QTL	QTL_ID=5670;Name=Average backfat thickness;Abbrev=BFT;PUBMED_ID=17459017;trait_ID=2;trait=Average backfat thickness;FlankMarker=SW1824,S0155;breed=duroc,pietrain;VTO_name=subcutaneous adipose thickness;CMO_name=back fat thickness;Map_Type=Linkage;Model=Mendelian;Test_Base=Genome-wise;peak_cM=42.8;Significance=Significant;P-value=<0.01;F-Stat=10.59;Variance=3.59;Dominance_Effect=0.01;Additive_Effe…
1	24647055	257944209	Meat_and_Carcass_QTL	QTL_ID=5676;Name=Subcutanous fat area;Abbrev=FATAREA;PUBMED_ID=17459017;trait_ID=14;trait=Subcutanous fat area;FlankMarker=SWR2300,S0155;breed=duroc,pietrain;VTO_name=subcutaneous adipose amount;PTO_name=dressed carcass fat content;Map_Type=Linkage;Model=Mendelian;Test_Base=Genome-wise;peak_cM=45.2;Significance=Significant;P-value=<0.01;F-Stat=16.05;Variance=5.35;Dominance_Effect=-0.01;Additive_E…
1	16114132	252283830	Meat_and_Carcass_QTL	QTL_ID=5679;Name=Belly meat content;Abbrev=BYLEAN;PUBMED_ID=17459017;trait_ID=473;trait=Belly meat content;FlankMarker=SW1515,SW1957;breed=duroc,pietrain;PTO_name=belly muscle percentage;Map_Type=Linkage;Model=Mendelian;Test_Base=Genome-wise;peak_cM=46.1;Significance=Significant;P-value=<0.01;F-Stat=10.35;Variance=3.52;Dominance_Effect=-0.03;Additive_Effect=-0.70
1	20064508	274130998	Health_QTL	QTL_ID=15047;Name=White blood cell number;Abbrev=WBC;PUBMED_ID=22035003;trait_ID=99;trait=White blood cell number;FlankMarker=SW64,SW373;breed=Landrace,Korean native pig;VTO_name=leukocyte quantity;CMO_name=total white blood cell count;Map_Type=Linkage;Model=Mendelian;Test_Base=Genome-wise;peak_cM=52;Significance=Suggestive;LOD-score=2.4;F-Stat=11.1;Variance=1.5;Additive_Effect=0.708
1	20064508	210644363	Production_QTL	QTL_ID=29689;Name=Body weight (20 weeks);Abbrev=Wt;PUBMED_ID=24797173;trait_ID=803;trait=Body weight (20 weeks);FlankMarker=SW64,SW962;breed=Landrace,Korean native pig;VTO_name=body mass;CMO_name=body weight;Map_Type=Linkage;Model=Mendelian;Test_Base=Genome-wise;peak_cM=55;Significance=Significant;P-value=<0.05;F-Stat=14.3;Variance=1.4;Additive_Effect=-1.62
1	36144885	204653903	Health_QTL	QTL_ID=9658;Name=PRRSV antibody titer;Abbrev=PRRSVAB;PUBMED_ID=19490209;trait_ID=617;trait=PRRSV antibody titer;FlankMarker=SW1851;breed=duroc;VTO_name=blood immunoglobulin amount;CMO_name=antibody titer;Map_Type=Linkage;Model=Mendelian;Test_Base=Genome-wise;peak_cM=56.4;Significance=Significant;P-value=<0.01;F-Stat=15.0;Variance=16.3
1	52874641	233806417	Meat_and_Carcass_QTL	QTL_ID=12715;Name=External fat on ham;Abbrev=EFATHAM;PUBMED_ID=20667088;trait_ID=319;trait=External fat on ham;FlankMarker=SW2130;breed=meishan（眉山猪）,Wild boar;PTO_name=ham external fat weight;Map_Type=Linkage;Model=Mendelian;Test_Base=Genome-wise;peak_cM=57.2;Significance=Significant;P-value=<0.01;F-Stat=13.6;Variance=7.2;Dominance_Effect=0.03;Additive_Effect=-0.30
1	106187796	309614845	Meat_and_Carcass_eQTL	QTL_ID=8323;Name=Drip loss;Abbrev=DRIPL;PUBMED_ID=18671879;trait_ID=37;trait=Drip loss;breed=duroc,pietrain;PTO_name=meat water holding capacity;Map_Type=Linkage;Model=Mendelian;Test_Base=chromosome-wise;peak_cM=59;Significance=Significant;LOD-score=2.17;P-value=0.006792;F-Stat=5.36
1	2701298	274130998	Meat_and_Carcass_QTL	QTL_ID=38049;Name=Marbling;Abbrev=MARB;PUBMED_ID=25888076;trait_ID=17;trait=Marbling;FlankMarker=SW1514,SW373;breed=Landrace,Korean native pig;VTO_name=intramuscular adipose amount;PTO_name=intramuscular fat content;Map_Type=Linkage;Model=Mendelian;Test_Base=Genome-wise;peak_cM=62.1;Significance=Significant;P-value=<0.05;F-Stat=14.6;Variance=1.7;Additive_Effect=-0.171
1	105086765	274130998	Meat_and_Carcass_QTL	QTL_ID=5669;Name=Conductivity 24 hours postmortem (ham);Abbrev=cond;PUBMED_ID=17459017;trait_ID=410;trait=Conductivity 24 hours postmortem (ham);FlankMarker=S0312,SW373;breed=duroc,pietrain;VTO_name=skeletal muscle conductivity trait;PTO_name=meat conductivity;Map_Type=Linkage;Model=Mendelian;Test_Base=Genome-wise;peak_cM=63.5;Significance=Significant;P-value=<0.05;F-Stat=8.80;Variance=3.46;Domin…
1	35389848	228164160	Health_QTL	QTL_ID=4260;Name=CD2-positive leukocyte number;Abbrev=CD2L;PUBMED_ID=16026345;trait_ID=449;trait=CD2-positive leukocyte number;FlankMarker=S0008;VTO_name=leukocyte quantity;Map_Type=Linkage;peak_cM=63;Significance=Significant;P-value=<0.05;F-Stat=4.7;Additive_Effect=1.47
1	62261447	233806417	Exterior_QTL	QTL_ID=8908;Name=Front feet conformation;Abbrev=FRFEETC;PUBMED_ID=ISU0038;trait_ID=118;trait=Front feet conformation;FlankMarker=CGA,S0082;breed=large white,meishan（眉山猪）;VTO_name=forelimb conformation trait;Map_Type=Linkage;Model=Mendelian;Test_Base=Chromosome-wise;peak_cM=65.6;Significance=Significant;P-value=<0.05;F-Stat=6.25;Variance=0.035;Dominance_Effect=-0.006;Additive_Effect=0.204
1	106747450	233806417	Exterior_QTL	QTL_ID=5646;Name=Ear erectness;Abbrev=EARER;PUBMED_ID=17459018;trait_ID=136;trait=Ear erectness;FlankMarker=S0122,S0082;breed=large white,meishan（眉山猪）;VTO_name=outer ear prominence;Map_Type=Linkage;Model=Mendelian;Test_Base=Genome-wise;peak_cM=68.1;Significance=Significant;P-value=<0.01;F-Stat=17.33;Dominance_Effect=-0.15;Additive_Effect=0.18
1	35389848	230570794	Meat_and_Carcass_QTL	QTL_ID=79;Name=Muscle fat content;Abbrev=MFCON;PUBMED_ID=11471059;trait_ID=354;trait=Muscle fat content;FlankMarker=S0008,SW1616,SW1902;PTO_name=meat lipid content;Map_Type=Linkage;peak_cM=69.3;Significance=Suggestive;F-Stat=6.06;Variance=2.90;Dominance_Effect=0.13;Additive_Effect=0.08
1	63012552	226764071	Health_QTL	QTL_ID=6366;Name=Creatinine level;Abbrev=CREAT;PUBMED_ID=19016680;trait_ID=524;trait=Creatinine level;FlankMarker=SW1123,SW780;breed=meishan（眉山猪）,pietrain;VTO_name=blood creatinine amount;CMO_name=serum creatinine level;Map_Type=Linkage;Model=Mendelian;Test_Base=Chromosome-wise;peak_cM=69;Significance=Significant;P-value=<0.05;F-Stat=5.66;Variance=9.41;Dominance_Effect=6.38;Additive_Effect=7.14
1	154329026	210644363	Meat_and_Carcass_QTL	QTL_ID=5958;Name=Side fat thickness;Abbrev=BFS;PUBMED_ID=18712441;trait_ID=12;trait=Side fat thickness;FlankMarker=SW2166,S0113;breed=duroc,pietrain;VTO_name=subcutaneous adipose thickness;Map_Type=Linkage;Model=Mendelian;Test_Base=Chromosome-wise;peak_cM=72.4;Significance=Significant;P-value=<0.05;Variance=5.13;Dominance_Effect=-0.09;Additive_Effect=0.11
1	133275468	242497921	Health_QTL	QTL_ID=12312;Name=Platelet distribution width;Abbrev=PLDWID;PUBMED_ID=20584270;trait_ID=513;trait=Platelet distribution width;FlankMarker=SW2185,SW1020;breed=large white,Landrace;VTO_name=platelet size trait;CMO_name=platelet distribution width;Map_Type=Linkage;Model=Mendelian;Test_Base=Comparison-wise;peak_cM=75;Significance=Significant;P-value=1.48E-05;Likelihood_Ratio=22.24
1	77611099	234035171	Meat_and_Carcass_QTL	QTL_ID=29579;Name=Loin muscle depth;Abbrev=LMDEP;PUBMED_ID=24962532;trait_ID=220;trait=Loin muscle depth;FlankMarker=rs80854577,rs80792304;breed=duroc;VTO_name=longissimus thoracis muscle thickness;Map_Type=Genome;Model=Mendelian;Test_Base=Experiment-wise;peak_cM=75;Significance=Suggestive;P-value=<0.10
1	169149638	233806417	Meat_and_Carcass_QTL	QTL_ID=12742;Name=Fat to meat ratio;Abbrev=FMR;PUBMED_ID=20667088;trait_ID=652;trait=Fat to meat ratio;FlankMarker=SW307,S0082;breed=pietrain,Wild boar;PTO_name=dressed carcass fat-to-muscle ratio;Map_Type=Linkage;Model=Mendelian;Test_Base=Genome-wise;peak_cM=76.0;Significance=Significant;P-value=<0.01;F-Stat=10.6;Variance=6.0;Dominance_Effect=0.01;Additive_Effect=-0.06
1	105086765	210644363	Meat_and_Carcass_QTL	QTL_ID=5664;Name=PH for Longissmus dorsi;Abbrev=pH;PUBMED_ID=17459017;trait_ID=313;trait=PH for Longissmus dorsi;FlankMarker=S0312,S0113;breed=duroc,pietrain;VTO_name=muscle pH;PTO_name=meat pH;Map_Type=Linkage;Model=Mendelian;Test_Base=Genome-wise;peak_cM=76;Significance=Significant;P-value=<0.01;F-Stat=33.18;Variance=11.84;Dominance_Effect=-0.02;Additive_Effect=0.04
1	169149638	226764071	Meat_and_Carcass_QTL	QTL_ID=18028;Name=Adipocyte diameter;Abbrev=ADIPDI;PUBMED_ID=21926318;trait_ID=656;trait=Adipocyte diameter;FlankMarker=SW307,SW780;breed=meishan（眉山猪）,pietrain,Wild boar;VTO_name=white adipocyte size trait;CMO_name=adipocyte diameter;Map_Type=Linkage;Model=-;peak_cM=76.9;Significance=Significant;F-Stat=3.65
1	169149638	228164160	Meat_and_Carcass_QTL	QTL_ID=3640;Name=Loin muscle area;Abbrev=LMA;PUBMED_ID=17965327;trait_ID=86;trait=Loin muscle area;FlankMarker=SW974,S0331;VTO_name=longissimus thoracis muscle area;Map_Type=Linkage;peak_cM=77.3;Significance=Suggestive;F-Stat=8.83;Additive_Effect=-0.0055
1	162275821	311704372	Exterior_QTL	QTL_ID=8742;Name=Umbilical hernia;Abbrev=UMBHERN;PUBMED_ID=19359506;trait_ID=596;trait=Umbilical hernia;FlankMarker=S0313;breed=duroc,Erhualian（二花脸猪）;VTO_name=abdominal wall integrity trait;Map_Type=Linkage;Model=Mendelian;peak_cM=78.7;Significance=Significant;P-value=0.014
1	162073157	233806417	Meat_and_Carcass_QTL	QTL_ID=138;Name=Backfat at tenth rib;Abbrev=10RIBBFT;PUBMED_ID=10656927;trait_ID=7;trait=Backfat at tenth rib;FlankMarker=S0313,S0082;VTO_name=subcutaneous adipose thickness;CMO_name=back fat thickness, 10th rib;Map_Type=Linkage;peak_cM=79;Significance=Significant;P-value=< 0.001
1	162857849	233723456	Meat_and_Carcass_eQTL	QTL_ID=8348;Name=Drip loss;Abbrev=DRIPL;PUBMED_ID=18671879;trait_ID=37;trait=Drip loss;breed=duroc,pietrain;PTO_name=meat water holding capacity;Map_Type=Linkage;Model=Mendelian;Test_Base=chromosome-wise;peak_cM=79;Significance=Significant;LOD-score=2.15;P-value=0.007033;F-Stat=5.32
1	140728674	229018949	Meat_and_Carcass_QTL	QTL_ID=4020;Name=Marbling;Abbrev=MARB;PUBMED_ID=16783645;trait_ID=17;trait=Marbling;VTO_name=intramuscular adipose amount;PTO_name=intramuscular fat content;Map_Type=Linkage;peak_cM=80.2;P-value=<0.05
1	42824511	293329173	Meat_and_Carcass_QTL	QTL_ID=31809;Name=Skin thickness;Abbrev=SKINT;PUBMED_ID=24796629;trait_ID=198;trait=Skin thickness;breed=duroc,Erhualian（二花脸猪）;VTO_name=skin thickness;Map_Type=Linkage;Model=Mendelian;Test_Base=Chromosome-wise;peak_cM=80.4;Significance=Significant;P-value=<0.05;F-Stat=8.36;Variance=0.07;Dominance_Effect=0.26;Additive_Effect=0.10
1	169149638	257763699	Meat_and_Carcass_QTL	QTL_ID=44;Name=Backfat at last rib;Abbrev=LRIBF;PUBMED_ID=11471058;trait_ID=382;trait=Backfat at last rib;FlankMarker=S0331,S0113,S0320;VTO_name=subcutaneous adipose thickness;CMO_name=back fat thickness, last rib;Map_Type=Linkage;peak_cM=80.5;Significance=Suggestive;F-Stat=6.61;Variance=3.03;Dominance_Effect=0.06;Additive_Effect=0.04
1	108714563	220801047	Meat_and_Carcass_QTL	QTL_ID=3171;Name=Backfat weight;Abbrev=BFW;PUBMED_ID=16879346;trait_ID=221;trait=Backfat weight;FlankMarker=SW2035,SW962,SW1311;VTO_name=subcutaneous adipose mass;CMO_name=back fat weight;Map_Type=Linkage;peak_cM=80.5;Significance=Significant;F-Stat=10;Additive_Effect=1.0
1	85842604	257944209	Meat_and_Carcass_QTL	QTL_ID=651;Name=Backfat at rump;Abbrev=BFTR;PUBMED_ID=12081803;trait_ID=289;trait=Backfat at rump;FlankMarker=SW781,SW780,SW745;VTO_name=subcutaneous adipose thickness;CMO_name=back fat thickness;Map_Type=Linkage;peak_cM=81;Significance=Significant;LOD-score=4.100
1	168669767	210644363	Meat_and_Carcass_QTL	QTL_ID=1271;Name=Ham fat weight;Abbrev=HFATW;PUBMED_ID=16573530;trait_ID=466;trait=Ham fat weight;FlankMarker=S0113,SW1431,SPIPSU;PTO_name=ham fat weight;Map_Type=Linkage;peak_cM=81;Significance=Significant;F-Stat=8.4;Variance=0.16;Dominance_Effect=0.08;Additive_Effect=0.16
1	167392293	226764071	Meat_and_Carcass_QTL	QTL_ID=13264;Name=Liver weight;Abbrev=LIVWT;PUBMED_ID=20528845;trait_ID=322;trait=Liver weight;breed=duroc,Erhualian（二花脸猪）;VTO_name=liver mass;CMO_name=liver weight;Map_Type=Linkage;Model=Mendelian;Test_Base=Genome-wise;peak_cM=81.1;Significance=Significant;P-value=<0.05;F-Stat=11.2;Variance=2.2;Dominance_Effect=7.83;Additive_Effect=-42.00
1	105086765	228164160	Meat_and_Carcass_QTL	QTL_ID=3796;Name=Loin muscle area;Abbrev=LMA;PUBMED_ID=15318717;trait_ID=86;trait=Loin muscle area;FlankMarker=S0312,SW974;VTO_name=longissimus thoracis muscle area;Map_Type=Linkage;peak_cM=81.1;Significance=Significant;P-value=<0.01;F-Stat=13.6;Additive_Effect=0.97
1	96293184	247820666	Meat_and_Carcass_QTL	QTL_ID=2845;Name=Belly weight;Abbrev=BELLYWT;PUBMED_ID=16978171;trait_ID=74;trait=Belly weight;FlankMarker=SW1430,SWR982;PTO_name=belly weight;Map_Type=Linkage;peak_cM=83;Significance=Significant;F-Stat=12.19;Variance=6.9;Dominance_Effect=-0.15;Additive_Effect=-0.17
1	18004420	242497921	Health_QTL	QTL_ID=7592;Name=Melanoma susceptibility;Abbrev=MELAN;PUBMED_ID=17066441;trait_ID=553;trait=Melanoma susceptibility;FlankMarker=SW1020;CMO_name=disease process measurement;Map_Type=Linkage;Model=Mendelian;Test_Base=Chromosome-wise;peak_cM=85.0;Significance=Significant;P-value=<0.05
1	169149638	292955427	Production_QTL	QTL_ID=3914;Name=Average daily gain;Abbrev=ADG;PUBMED_ID=17121599;trait_ID=144;trait=Average daily gain;FlankMarker=S0331,SW1301;VTO_name=postnatal growth trait;CMO_name=average daily body weight gain;Map_Type=Linkage;peak_cM=86.1;Significance=Significant;P-value=<0.001
1	105086765	252283830	Meat_and_Carcass_QTL	QTL_ID=5667;Name=Meat color OPTO;Abbrev=COLORO;PUBMED_ID=17459017;trait_ID=362;trait=Meat color OPTO;FlankMarker=S0312,SW1957;breed=duroc,pietrain;PTO_name=meat color;Map_Type=Linkage;Model=Mendelian;Test_Base=Genome-wise;peak_cM=86;Significance=Significant;P-value=<0.01;F-Stat=12.59;Variance=4.85;Dominance_Effect=-0.82;Additive_Effect=1.66
1	133275468	220801047	Meat_and_Carcass_QTL	QTL_ID=45;Name=Backfat at last lumbar;Abbrev=LUMBF;PUBMED_ID=11471058;trait_ID=10;trait=Backfat at last lumbar;FlankMarker=SW2185,SWR982,SW1311;VTO_name=subcutaneous adipose thickness;CMO_name=back fat thickness, last lumbar vertebra;Map_Type=Linkage;peak_cM=86.2;Significance=Suggestive;F-Stat=6.96;Variance=3.12;Dominance_Effect=0.07;Additive_Effect=0.44
1	169149638	265323610	Meat_and_Carcass_QTL	QTL_ID=17996;Name=Average backfat thickness;Abbrev=BFT;PUBMED_ID=21926318;trait_ID=2;trait=Average backfat thickness;FlankMarker=SW307,SW803;breed=meishan（眉山猪）,pietrain,Wild boar;VTO_name=subcutaneous adipose thickness;CMO_name=back fat thickness;Map_Type=Linkage;Model=Mendelian;peak_cM=87;Significance=Significant;F-Stat=5.52
1	15380966	242497921	Health_QTL	QTL_ID=7567;Name=Melanoma susceptibility;Abbrev=MELAN;PUBMED_ID=17066441;trait_ID=553;trait=Melanoma susceptibility;FlankMarker=SW1020;CMO_name=disease process measurement;Map_Type=Linkage;Model=Mendelian;Test_Base=Chromosome-wise;peak_cM=88;Significance=Significant;P-value=<0.05
1	87993461	279498596	Production_QTL	QTL_ID=22269;Name=Average daily gain;Abbrev=ADG;PUBMED_ID=23840294;trait_ID=144;trait=Average daily gain;FlankMarker=rs80903424,rs80945046;breed=Yorkshire;VTO_name=postnatal growth trait;CMO_name=average daily body weight gain;Map_Type=Genome;Model=Mendelian;Test_Base=Experiment-wise;peak_cM=88;Significance=Suggestive;Variance=0.43
1	7964370	292955427	Production_QTL	QTL_ID=5680;Name=Average daily gain;Abbrev=ADG;PUBMED_ID=17459017;trait_ID=144;trait=Average daily gain;FlankMarker=SW1824,SW1301;breed=duroc,pietrain;VTO_name=postnatal growth trait;CMO_name=average daily body weight gain;Map_Type=Linkage;Model=Mendelian;Test_Base=Genome-wise;peak_cM=88.9;Significance=Significant;P-value=<0.01;F-Stat=9.01;Variance=3.17;Dominance_Effect=-29.11;Additive_Effect=17.…
1	162073157	257944209	Exterior_QTL	QTL_ID=8898;Name=Ear erectness;Abbrev=EARER;PUBMED_ID=19392826;trait_ID=136;trait=Ear erectness;FlankMarker=S0313,SW745;breed=duroc,Erhualian（二花脸猪）;VTO_name=outer ear prominence;Map_Type=Linkage;Model=Mendelian;Test_Base=Genome-wise;peak_cM=91.6;Significance=Significant;P-value=<0.01;F-Stat=39.45;Variance=3.28;Dominance_Effect=0.04;Additive_Effect=-0.24
1	163919363	234502051	Meat_and_Carcass_QTL	QTL_ID=432;Name=Head weight;Abbrev=HEADWT;PUBMED_ID=12486399;trait_ID=83;trait=Head weight;VTO_name=head mass;Map_Type=Linkage;Test_Base=Genome-wise;peak_cM=92;P-value=<0.001;F-Stat=14.50;Variance=7.80;Dominance_Effect=0.13;Additive_Effect=0.16
1	32319237	289379107	Exterior_QTL	QTL_ID=17635;Name=Front feet conformation;Abbrev=FRFEETC;PUBMED_ID=21418602;trait_ID=118;trait=Front feet conformation;FlankMarker=S0155;breed=duroc,pietrain;VTO_name=forelimb conformation trait;Map_Type=Linkage;Model=Mendelian;Test_Base=Chromosome-wise;peak_cM=93.9;Significance=Significant;P-value=<0.05;F-Stat=5.06;Variance=4.38;Dominance_Effect=0.16;Additive_Effect=-0.15
1	105873529	290457491	Reproduction_QTL	QTL_ID=5255;Name=Teat number;Abbrev=TNUM;PUBMED_ID=18651874;trait_ID=167;trait=Teat number;breed=large white,meishan（眉山猪）;VTO_name=nipple quantity;CMO_name=teat number;Map_Type=Linkage;Model=Mendelian;Test_Base=Genome-wise;peak_cM=115.9;Significance=Significant;P-value=<0.01;F-Stat=13.1;Variance=4.43
1	44131186	289788010	Meat_and_Carcass_QTL	QTL_ID=21206;Name=Backfat at rump;Abbrev=BFTR;PUBMED_ID=22497573;trait_ID=289;trait=Backfat at rump;breed=duroc,Erhualian（二花脸猪）;VTO_name=subcutaneous adipose thickness;CMO_name=back fat thickness;Map_Type=Linkage;Model=Mendelian;Test_Base=Genome-wise;peak_cM=118.3;Significance=Significant;P-value=<0.01;F-Stat=11.04;Variance=1.00;Dominance_Effect=0.03;Additive_Effect=-0.14
1	45939845	292033322	Reproduction_QTL	QTL_ID=5223;Name=Teat number;Abbrev=TNUM;PUBMED_ID=18651874;trait_ID=167;trait=Teat number;breed=large white,meishan（眉山猪）;VTO_name=nipple quantity;CMO_name=teat number;Map_Type=Linkage;Model=Mendelian;Test_Base=Genome-wise;peak_cM=121.3;Significance=Significant;P-value=<0.01;F-Stat=9.18;Variance=4.81;Dominance_Effect=0.05;Additive_Effect=0.53
1	108714563	293277782	Production_QTL	QTL_ID=5230;Name=Body weight (weaning);Abbrev=WWT;PUBMED_ID=18651874;trait_ID=199;trait=Body weight (weaning);breed=large white,meishan（眉山猪）;VTO_name=body mass;CMO_name=body weight;Map_Type=Linkage;Model=Mendelian;Test_Base=Genome-wise;peak_cM=125;Significance=Significant;P-value=<0.01;F-Stat=9.70;Variance=5.57;Dominance_Effect=0.36;Additive_Effect=-0.63
1	45762028	290786847	Meat_and_Carcass_QTL	QTL_ID=21207;Name=Leaf fat weight;Abbrev=LFW;PUBMED_ID=22497573;trait_ID=172;trait=Leaf fat weight;breed=duroc,Erhualian（二花脸猪）;VTO_name=internal adipose amount;Map_Type=Linkage;Model=Mendelian;Test_Base=Genome-wise;peak_cM=128.3;Significance=Significant;P-value=<0.01;F-Stat=10.62;Variance=1.06;Dominance_Effect=-0.01;Additive_Effect=-0.13
1	10067182	292041505	Meat_and_Carcass_QTL	QTL_ID=21208;Name=Backfat at last rib;Abbrev=LRIBF;PUBMED_ID=22497573;trait_ID=382;trait=Backfat at last rib;breed=duroc,Erhualian（二花脸猪）;VTO_name=subcutaneous adipose thickness;CMO_name=back fat thickness, last rib;Map_Type=Linkage;Model=Mendelian;Test_Base=Genome-wise;peak_cM=128.6;Significance=Significant;P-value=<0.01;F-Stat=11.86;Variance=1.32;Dominance_Effect=0.02;Additive_Effect=-0.13
1	8025530	292730648	Meat_and_Carcass_QTL	QTL_ID=21209;Name=Shoulder subcutaneous fat thickness;Abbrev=SHOUFATD;PUBMED_ID=22497573;trait_ID=321;trait=Shoulder subcutaneous fat thickness;breed=duroc,Erhualian（二花脸猪）;VTO_name=subcutaneous adipose thickness;Map_Type=Linkage;Model=Mendelian;Test_Base=Genome-wise;peak_cM=129.5;Significance=Significant;P-value=<0.05;F-Stat=9.46;Variance=1.21;Dominance_Effect=-0.03;Additive_Effect=-0.12
1	16114132	292187438	Meat_and_Carcass_QTL	QTL_ID=5217;Name=Shoulder subcutaneous fat thickness;Abbrev=SHOUFATD;PUBMED_ID=18651874;trait_ID=321;trait=Shoulder subcutaneous fat thickness;breed=large white,meishan（眉山猪）;VTO_name=subcutaneous adipose thickness;Map_Type=Linkage;Model=Mendelian;Test_Base=Genome-wise;peak_cM=130.2;Significance=Significant;P-value=<0.01;F-Stat=8.06;Variance=6.27;Dominance_Effect=-3.11;Additive_Effect=-1.87
1	24673417	292845492	Production_QTL	QTL_ID=5262;Name=Body weight (weaning);Abbrev=WWT;PUBMED_ID=18651874;trait_ID=199;trait=Body weight (weaning);breed=large white,meishan（眉山猪）;VTO_name=body mass;CMO_name=body weight;Map_Type=Linkage;Model=Mendelian;Test_Base=Genome-wise;peak_cM=136.7;Significance=Significant;P-value=<0.05;F-Stat=6.68;Variance=2.25
1	70361295	292707685	Meat_and_Carcass_QTL	QTL_ID=5206;Name=backfat at mid-back;Abbrev=BFM;PUBMED_ID=18651874;trait_ID=11;trait=backfat at mid-back;breed=large white,meishan（眉山猪）;VTO_name=subcutaneous adipose thickness;CMO_name=back fat thickness, midpoint;Map_Type=Linkage;Model=Mendelian;Test_Base=Genome-wise;peak_cM=138.9;Significance=Significant;P-value=<0.01;F-Stat=8.98;Variance=4.67;Dominance_Effect=-0.91;Additive_Effect=-1.44
1	16114132	292845492	Meat_and_Carcass_QTL	QTL_ID=5237;Name=backfat above muscle dorsi;Abbrev=SCF;PUBMED_ID=18651874;trait_ID=3;trait=backfat above muscle dorsi;breed=large white,meishan（眉山猪）;VTO_name=subcutaneous adipose thickness;CMO_name=back fat thickness;Map_Type=Linkage;Model=Mendelian;Test_Base=Chromosome-wise;peak_cM=140.4;Significance=Significant;P-value=<0.05;F-Stat=4.56;Variance=1.38
1	165580236	257944209	Reproduction_QTL	QTL_ID=7453;Name=Nonfunctional nipples;Abbrev=NNIP;PUBMED_ID=18219525;trait_ID=444;trait=Nonfunctional nipples;FlankMarker=S0155,SW1301;VTO_name=nonfunctional nipple quantity;Map_Type=Linkage;Model=Mendelian;Test_Base=Chromosome-wise;peak_cM=140.5;Significance=Significant;P-value=<0.01
1	168669767	170372732	Reproduction_Association	QTL_ID=3124;Name=Total number born alive;Abbrev=NBA;PUBMED_ID=16965408;trait_ID=157;trait=Total number born alive;FlankMarker=ESR;VTO_name=viable offspring quantity;Map_Type=Linkage;peak_cM=81.7;LS-means=12.6;P-value=<0.034
1	169007648	169984967	Production_QTL	QTL_ID=29535;Name=Average daily gain;Abbrev=ADG;PUBMED_ID=24962532;trait_ID=144;trait=Average daily gain;FlankMarker=rs80952670,rs81274011;breed=duroc;VTO_name=postnatal growth trait;CMO_name=average daily body weight gain;Map_Type=Genome;Model=Mendelian;Test_Base=Experiment-wise;peak_cM=81;Significance=Suggestive;P-value=<0.10
1	143819347	175004689	Meat_and_Carcass_QTL	QTL_ID=17789;Name=Average glycolytic potential;Abbrev=GLYPO;PUBMED_ID=21875434;trait_ID=47;trait=Average glycolytic potential;breed=duroc,large white,pietrain,Hampshire;VTO_name=glycolytic potential;Map_Type=Linkage;Model=Mendelian;Test_Base=Genome-wise;peak_cM=77.3;Significance=Significant;P-value=<0.05;Variance=15.9;Likelihood_Ratio=12.5
1	150567892	184999941	Meat_and_Carcass_QTL	QTL_ID=4017;Name=Muscle fat content;Abbrev=MFCON;PUBMED_ID=16783645;trait_ID=354;trait=Muscle fat content;PTO_name=meat lipid content;Map_Type=Linkage;peak_cM=81.0;P-value=<0.05
1	154143188	180898441	Meat_and_Carcass_QTL	QTL_ID=797;Name=Average backfat thickness;Abbrev=BFT;PUBMED_ID=ISU0006;trait_ID=2;trait=Average backfat thickness;FlankMarker=SW780;VTO_name=subcutaneous adipose thickness;CMO_name=back fat thickness;Map_Type=Linkage;peak_cM=81;Variance=8.4%
1	2701298	292955427	Meat_and_Carcass_QTL	QTL_ID=38073;Name=Muscle moisture percentage;Abbrev=MMP;PUBMED_ID=25888076;trait_ID=52;trait=Muscle moisture percentage;FlankMarker=SW1514,SW1301;breed=Landrace,Korean native pig;VTO_name=muscle water amount;PTO_name=meat water content;Map_Type=Linkage;Model=Mendelian;Test_Base=Chromosome-wise;peak_cM=1.6;Significance=Significant;P-value=<0.05;F-Stat=8.4;Variance=0.9;Additive_Effect=-0.181
1	16114132	289571736	Production_QTL	QTL_ID=5232;Name=Body weight (birth);Abbrev=BW;PUBMED_ID=18651874;trait_ID=153;trait=Body weight (birth);FlankMarker=SW1515;breed=large white,meishan（眉山猪）;VTO_name=body mass;CMO_name=body weight;Map_Type=Linkage;Model=Mendelian;Test_Base=Chromosome-wise;peak_cM=16.4;Significance=Significant;P-value=<0.05;F-Stat=4.66;Variance=1.47;Additive_Effect=0.05
1	7964370	252283830	Meat_and_Carcass_QTL	QTL_ID=5671;Name=Shoulder subcutaneous fat thickness;Abbrev=SHOUFATD;PUBMED_ID=17459017;trait_ID=321;trait=Shoulder subcutaneous fat thickness;FlankMarker=SW1824,SW1957;breed=duroc,pietrain;VTO_name=subcutaneous adipose thickness;Map_Type=Linkage;Model=Mendelian;Test_Base=Genome-wise;peak_cM=41.1;Significance=Significant;P-value=<0.01;F-Stat=10.05;Variance=3.42;Dominance_Effect=0.04;Additive_Effe…
1	7964370	257944209	Meat_and_Carcass_QTL	QTL_ID=5670;Name=Average backfat thickness;Abbrev=BFT;PUBMED_ID=17459017;trait_ID=2;trait=Average backfat thickness;FlankMarker=SW1824,S0155;breed=duroc,pietrain;VTO_name=subcutaneous adipose thickness;CMO_name=back fat thickness;Map_Type=Linkage;Model=Mendelian;Test_Base=Genome-wise;peak_cM=42.8;Significance=Significant;P-value=<0.01;F-Stat=10.59;Variance=3.59;Dominance_Effect=0.01;Additive_Effe…
1	24647055	257944209	Meat_and_Carcass_QTL	QTL_ID=5676;Name=Subcutanous fat area;Abbrev=FATAREA;PUBMED_ID=17459017;trait_ID=14;trait=Subcutanous fat area;FlankMarker=SWR2300,S0155;breed=duroc,pietrain;VTO_name=subcutaneous adipose amount;PTO_name=dressed carcass fat content;Map_Type=Linkage;Model=Mendelian;Test_Base=Genome-wise;peak_cM=45.2;Significance=Significant;P-value=<0.01;F-Stat=16.05;Variance=5.35;Dominance_Effect=-0.01;Additive_E…
1	16114132	252283830	Meat_and_Carcass_QTL	QTL_ID=5679;Name=Belly meat content;Abbrev=BYLEAN;PUBMED_ID=17459017;trait_ID=473;trait=Belly meat content;FlankMarker=SW1515,SW1957;breed=duroc,pietrain;PTO_name=belly muscle percentage;Map_Type=Linkage;Model=Mendelian;Test_Base=Genome-wise;peak_cM=46.1;Significance=Significant;P-value=<0.01;F-Stat=10.35;Variance=3.52;Dominance_Effect=-0.03;Additive_Effect=-0.70
1	20064508	274130998	Health_QTL	QTL_ID=15047;Name=White blood cell number;Abbrev=WBC;PUBMED_ID=22035003;trait_ID=99;trait=White blood cell number;FlankMarker=SW64,SW373;breed=Landrace,Korean native pig;VTO_name=leukocyte quantity;CMO_name=total white blood cell count;Map_Type=Linkage;Model=Mendelian;Test_Base=Genome-wise;peak_cM=52;Significance=Suggestive;LOD-score=2.4;F-Stat=11.1;Variance=1.5;Additive_Effect=0.708
1	20064508	210644363	Production_QTL	QTL_ID=29689;Name=Body weight (20 weeks);Abbrev=Wt;PUBMED_ID=24797173;trait_ID=803;trait=Body weight (20 weeks);FlankMarker=SW64,SW962;breed=Landrace,Korean native pig;VTO_name=body mass;CMO_name=body weight;Map_Type=Linkage;Model=Mendelian;Test_Base=Genome-wise;peak_cM=55;Significance=Significant;P-value=<0.05;F-Stat=14.3;Variance=1.4;Additive_Effect=-1.62
1	36144885	204653903	Health_QTL	QTL_ID=9658;Name=PRRSV antibody titer;Abbrev=PRRSVAB;PUBMED_ID=19490209;trait_ID=617;trait=PRRSV antibody titer;FlankMarker=SW1851;breed=duroc;VTO_name=blood immunoglobulin amount;CMO_name=antibody titer;Map_Type=Linkage;Model=Mendelian;Test_Base=Genome-wise;peak_cM=56.4;Significance=Significant;P-value=<0.01;F-Stat=15.0;Variance=16.3
1	52874641	233806417	Meat_and_Carcass_QTL	QTL_ID=12715;Name=External fat on ham;Abbrev=EFATHAM;PUBMED_ID=20667088;trait_ID=319;trait=External fat on ham;FlankMarker=SW2130;breed=meishan（眉山猪）,Wild boar;PTO_name=ham external fat weight;Map_Type=Linkage;Model=Mendelian;Test_Base=Genome-wise;peak_cM=57.2;Significance=Significant;P-value=<0.01;F-Stat=13.6;Variance=7.2;Dominance_Effect=0.03;Additive_Effect=-0.30
1	106187796	309614845	Meat_and_Carcass_eQTL	QTL_ID=8323;Name=Drip loss;Abbrev=DRIPL;PUBMED_ID=18671879;trait_ID=37;trait=Drip loss;breed=duroc,pietrain;PTO_name=meat water holding capacity;Map_Type=Linkage;Model=Mendelian;Test_Base=chromosome-wise;peak_cM=59;Significance=Significant;LOD-score=2.17;P-value=0.006792;F-Stat=5.36
1	2701298	274130998	Meat_and_Carcass_QTL	QTL_ID=38049;Name=Marbling;Abbrev=MARB;PUBMED_ID=25888076;trait_ID=17;trait=Marbling;FlankMarker=SW1514,SW373;breed=Landrace,Korean native pig;VTO_name=intramuscular adipose amount;PTO_name=intramuscular fat content;Map_Type=Linkage;Model=Mendelian;Test_Base=Genome-wise;peak_cM=62.1;Significance=Significant;P-value=<0.05;F-Stat=14.6;Variance=1.7;Additive_Effect=-0.171
1	105086765	274130998	Meat_and_Carcass_QTL	QTL_ID=5669;Name=Conductivity 24 hours postmortem (ham);Abbrev=cond;PUBMED_ID=17459017;trait_ID=410;trait=Conductivity 24 hours postmortem (ham);FlankMarker=S0312,SW373;breed=duroc,pietrain;VTO_name=skeletal muscle conductivity trait;PTO_name=meat conductivity;Map_Type=Linkage;Model=Mendelian;Test_Base=Genome-wise;peak_cM=63.5;Significance=Significant;P-value=<0.05;F-Stat=8.80;Variance=3.46;Domin…
1	35389848	228164160	Health_QTL	QTL_ID=4260;Name=CD2-positive leukocyte number;Abbrev=CD2L;PUBMED_ID=16026345;trait_ID=449;trait=CD2-positive leukocyte number;FlankMarker=S0008;VTO_name=leukocyte quantity;Map_Type=Linkage;peak_cM=63;Significance=Significant;P-value=<0.05;F-Stat=4.7;Additive_Effect=1.47
1	62261447	233806417	Exterior_QTL	QTL_ID=8908;Name=Front feet conformation;Abbrev=FRFEETC;PUBMED_ID=ISU0038;trait_ID=118;trait=Front feet conformation;FlankMarker=CGA,S0082;breed=large white,meishan（眉山猪）;VTO_name=forelimb conformation trait;Map_Type=Linkage;Model=Mendelian;Test_Base=Chromosome-wise;peak_cM=65.6;Significance=Significant;P-value=<0.05;F-Stat=6.25;Variance=0.035;Dominance_Effect=-0.006;Additive_Effect=0.204
1	106747450	233806417	Exterior_QTL	QTL_ID=5646;Name=Ear erectness;Abbrev=EARER;PUBMED_ID=17459018;trait_ID=136;trait=Ear erectness;FlankMarker=S0122,S0082;breed=large white,meishan（眉山猪）;VTO_name=outer ear prominence;Map_Type=Linkage;Model=Mendelian;Test_Base=Genome-wise;peak_cM=68.1;Significance=Significant;P-value=<0.01;F-Stat=17.33;Dominance_Effect=-0.15;Additive_Effect=0.18
1	35389848	230570794	Meat_and_Carcass_QTL	QTL_ID=79;Name=Muscle fat content;Abbrev=MFCON;PUBMED_ID=11471059;trait_ID=354;trait=Muscle fat content;FlankMarker=S0008,SW1616,SW1902;PTO_name=meat lipid content;Map_Type=Linkage;peak_cM=69.3;Significance=Suggestive;F-Stat=6.06;Variance=2.90;Dominance_Effect=0.13;Additive_Effect=0.08
1	63012552	226764071	Health_QTL	QTL_ID=6366;Name=Creatinine level;Abbrev=CREAT;PUBMED_ID=19016680;trait_ID=524;trait=Creatinine level;FlankMarker=SW1123,SW780;breed=meishan（眉山猪）,pietrain;VTO_name=blood creatinine amount;CMO_name=serum creatinine level;Map_Type=Linkage;Model=Mendelian;Test_Base=Chromosome-wise;peak_cM=69;Significance=Significant;P-value=<0.05;F-Stat=5.66;Variance=9.41;Dominance_Effect=6.38;Additive_Effect=7.14
1	154329026	210644363	Meat_and_Carcass_QTL	QTL_ID=5958;Name=Side fat thickness;Abbrev=BFS;PUBMED_ID=18712441;trait_ID=12;trait=Side fat thickness;FlankMarker=SW2166,S0113;breed=duroc,pietrain;VTO_name=subcutaneous adipose thickness;Map_Type=Linkage;Model=Mendelian;Test_Base=Chromosome-wise;peak_cM=72.4;Significance=Significant;P-value=<0.05;Variance=5.13;Dominance_Effect=-0.09;Additive_Effect=0.11
1	133275468	242497921	Health_QTL	QTL_ID=12312;Name=Platelet distribution width;Abbrev=PLDWID;PUBMED_ID=20584270;trait_ID=513;trait=Platelet distribution width;FlankMarker=SW2185,SW1020;breed=large white,Landrace;VTO_name=platelet size trait;CMO_name=platelet distribution width;Map_Type=Linkage;Model=Mendelian;Test_Base=Comparison-wise;peak_cM=75;Significance=Significant;P-value=1.48E-05;Likelihood_Ratio=22.24
1	77611099	234035171	Meat_and_Carcass_QTL	QTL_ID=29579;Name=Loin muscle depth;Abbrev=LMDEP;PUBMED_ID=24962532;trait_ID=220;trait=Loin muscle depth;FlankMarker=rs80854577,rs80792304;breed=duroc;VTO_name=longissimus thoracis muscle thickness;Map_Type=Genome;Model=Mendelian;Test_Base=Experiment-wise;peak_cM=75;Significance=Suggestive;P-value=<0.10
1	169149638	233806417	Meat_and_Carcass_QTL	QTL_ID=12742;Name=Fat to meat ratio;Abbrev=FMR;PUBMED_ID=20667088;trait_ID=652;trait=Fat to meat ratio;FlankMarker=SW307,S0082;breed=pietrain,Wild boar;PTO_name=dressed carcass fat-to-muscle ratio;Map_Type=Linkage;Model=Mendelian;Test_Base=Genome-wise;peak_cM=76.0;Significance=Significant;P-value=<0.01;F-Stat=10.6;Variance=6.0;Dominance_Effect=0.01;Additive_Effect=-0.06
1	105086765	210644363	Meat_and_Carcass_QTL	QTL_ID=5664;Name=PH for Longissmus dorsi;Abbrev=pH;PUBMED_ID=17459017;trait_ID=313;trait=PH for Longissmus dorsi;FlankMarker=S0312,S0113;breed=duroc,pietrain;VTO_name=muscle pH;PTO_name=meat pH;Map_Type=Linkage;Model=Mendelian;Test_Base=Genome-wise;peak_cM=76;Significance=Significant;P-value=<0.01;F-Stat=33.18;Variance=11.84;Dominance_Effect=-0.02;Additive_Effect=0.04
1	169149638	226764071	Meat_and_Carcass_QTL	QTL_ID=18028;Name=Adipocyte diameter;Abbrev=ADIPDI;PUBMED_ID=21926318;trait_ID=656;trait=Adipocyte diameter;FlankMarker=SW307,SW780;breed=meishan（眉山猪）,pietrain,Wild boar;VTO_name=white adipocyte size trait;CMO_name=adipocyte diameter;Map_Type=Linkage;Model=-;peak_cM=76.9;Significance=Significant;F-Stat=3.65
1	169149638	228164160	Meat_and_Carcass_QTL	QTL_ID=3640;Name=Loin muscle area;Abbrev=LMA;PUBMED_ID=17965327;trait_ID=86;trait=Loin muscle area;FlankMarker=SW974,S0331;VTO_name=longissimus thoracis muscle area;Map_Type=Linkage;peak_cM=77.3;Significance=Suggestive;F-Stat=8.83;Additive_Effect=-0.0055
1	162275821	311704372	Exterior_QTL	QTL_ID=8742;Name=Umbilical hernia;Abbrev=UMBHERN;PUBMED_ID=19359506;trait_ID=596;trait=Umbilical hernia;FlankMarker=S0313;breed=duroc,Erhualian（二花脸猪）;VTO_name=abdominal wall integrity trait;Map_Type=Linkage;Model=Mendelian;peak_cM=78.7;Significance=Significant;P-value=0.014
1	162073157	233806417	Meat_and_Carcass_QTL	QTL_ID=138;Name=Backfat at tenth rib;Abbrev=10RIBBFT;PUBMED_ID=10656927;trait_ID=7;trait=Backfat at tenth rib;FlankMarker=S0313,S0082;VTO_name=subcutaneous adipose thickness;CMO_name=back fat thickness, 10th rib;Map_Type=Linkage;peak_cM=79;Significance=Significant;P-value=< 0.001
1	162857849	233723456	Meat_and_Carcass_eQTL	QTL_ID=8348;Name=Drip loss;Abbrev=DRIPL;PUBMED_ID=18671879;trait_ID=37;trait=Drip loss;breed=duroc,pietrain;PTO_name=meat water holding capacity;Map_Type=Linkage;Model=Mendelian;Test_Base=chromosome-wise;peak_cM=79;Significance=Significant;LOD-score=2.15;P-value=0.007033;F-Stat=5.32
1	140728674	229018949	Meat_and_Carcass_QTL	QTL_ID=4020;Name=Marbling;Abbrev=MARB;PUBMED_ID=16783645;trait_ID=17;trait=Marbling;VTO_name=intramuscular adipose amount;PTO_name=intramuscular fat content;Map_Type=Linkage;peak_cM=80.2;P-value=<0.05
1	42824511	293329173	Meat_and_Carcass_QTL	QTL_ID=31809;Name=Skin thickness;Abbrev=SKINT;PUBMED_ID=24796629;trait_ID=198;trait=Skin thickness;breed=duroc,Erhualian（二花脸猪）;VTO_name=skin thickness;Map_Type=Linkage;Model=Mendelian;Test_Base=Chromosome-wise;peak_cM=80.4;Significance=Significant;P-value=<0.05;F-Stat=8.36;Variance=0.07;Dominance_Effect=0.26;Additive_Effect=0.10
1	169149638	257763699	Meat_and_Carcass_QTL	QTL_ID=44;Name=Backfat at last rib;Abbrev=LRIBF;PUBMED_ID=11471058;trait_ID=382;trait=Backfat at last rib;FlankMarker=S0331,S0113,S0320;VTO_name=subcutaneous adipose thickness;CMO_name=back fat thickness, last rib;Map_Type=Linkage;peak_cM=80.5;Significance=Suggestive;F-Stat=6.61;Variance=3.03;Dominance_Effect=0.06;Additive_Effect=0.04
1	108714563	220801047	Meat_and_Carcass_QTL	QTL_ID=3171;Name=Backfat weight;Abbrev=BFW;PUBMED_ID=16879346;trait_ID=221;trait=Backfat weight;FlankMarker=SW2035,SW962,SW1311;VTO_name=subcutaneous adipose mass;CMO_name=back fat weight;Map_Type=Linkage;peak_cM=80.5;Significance=Significant;F-Stat=10;Additive_Effect=1.0
1	85842604	257944209	Meat_and_Carcass_QTL	QTL_ID=651;Name=Backfat at rump;Abbrev=BFTR;PUBMED_ID=12081803;trait_ID=289;trait=Backfat at rump;FlankMarker=SW781,SW780,SW745;VTO_name=subcutaneous adipose thickness;CMO_name=back fat thickness;Map_Type=Linkage;peak_cM=81;Significance=Significant;LOD-score=4.100
1	168669767	210644363	Meat_and_Carcass_QTL	QTL_ID=1271;Name=Ham fat weight;Abbrev=HFATW;PUBMED_ID=16573530;trait_ID=466;trait=Ham fat weight;FlankMarker=S0113,SW1431,SPIPSU;PTO_name=ham fat weight;Map_Type=Linkage;peak_cM=81;Significance=Significant;F-Stat=8.4;Variance=0.16;Dominance_Effect=0.08;Additive_Effect=0.16
1	167392293	226764071	Meat_and_Carcass_QTL	QTL_ID=13264;Name=Liver weight;Abbrev=LIVWT;PUBMED_ID=20528845;trait_ID=322;trait=Liver weight;breed=duroc,Erhualian（二花脸猪）;VTO_name=liver mass;CMO_name=liver weight;Map_Type=Linkage;Model=Mendelian;Test_Base=Genome-wise;peak_cM=81.1;Significance=Significant;P-value=<0.05;F-Stat=11.2;Variance=2.2;Dominance_Effect=7.83;Additive_Effect=-42.00
1	105086765	228164160	Meat_and_Carcass_QTL	QTL_ID=3796;Name=Loin muscle area;Abbrev=LMA;PUBMED_ID=15318717;trait_ID=86;trait=Loin muscle area;FlankMarker=S0312,SW974;VTO_name=longissimus thoracis muscle area;Map_Type=Linkage;peak_cM=81.1;Significance=Significant;P-value=<0.01;F-Stat=13.6;Additive_Effect=0.97
1	96293184	247820666	Meat_and_Carcass_QTL	QTL_ID=2845;Name=Belly weight;Abbrev=BELLYWT;PUBMED_ID=16978171;trait_ID=74;trait=Belly weight;FlankMarker=SW1430,SWR982;PTO_name=belly weight;Map_Type=Linkage;peak_cM=83;Significance=Significant;F-Stat=12.19;Variance=6.9;Dominance_Effect=-0.15;Additive_Effect=-0.17
1	18004420	242497921	Health_QTL	QTL_ID=7592;Name=Melanoma susceptibility;Abbrev=MELAN;PUBMED_ID=17066441;trait_ID=553;trait=Melanoma susceptibility;FlankMarker=SW1020;CMO_name=disease process measurement;Map_Type=Linkage;Model=Mendelian;Test_Base=Chromosome-wise;peak_cM=85.0;Significance=Significant;P-value=<0.05
1	169149638	292955427	Production_QTL	QTL_ID=3914;Name=Average daily gain;Abbrev=ADG;PUBMED_ID=17121599;trait_ID=144;trait=Average daily gain;FlankMarker=S0331,SW1301;VTO_name=postnatal growth trait;CMO_name=average daily body weight gain;Map_Type=Linkage;peak_cM=86.1;Significance=Significant;P-value=<0.001
1	105086765	252283830	Meat_and_Carcass_QTL	QTL_ID=5667;Name=Meat color OPTO;Abbrev=COLORO;PUBMED_ID=17459017;trait_ID=362;trait=Meat color OPTO;FlankMarker=S0312,SW1957;breed=duroc,pietrain;PTO_name=meat color;Map_Type=Linkage;Model=Mendelian;Test_Base=Genome-wise;peak_cM=86;Significance=Significant;P-value=<0.01;F-Stat=12.59;Variance=4.85;Dominance_Effect=-0.82;Additive_Effect=1.66
1	133275468	220801047	Meat_and_Carcass_QTL	QTL_ID=45;Name=Backfat at last lumbar;Abbrev=LUMBF;PUBMED_ID=11471058;trait_ID=10;trait=Backfat at last lumbar;FlankMarker=SW2185,SWR982,SW1311;VTO_name=subcutaneous adipose thickness;CMO_name=back fat thickness, last lumbar vertebra;Map_Type=Linkage;peak_cM=86.2;Significance=Suggestive;F-Stat=6.96;Variance=3.12;Dominance_Effect=0.07;Additive_Effect=0.44
1	169149638	265323610	Meat_and_Carcass_QTL	QTL_ID=17996;Name=Average backfat thickness;Abbrev=BFT;PUBMED_ID=21926318;trait_ID=2;trait=Average backfat thickness;FlankMarker=SW307,SW803;breed=meishan（眉山猪）,pietrain,Wild boar;VTO_name=subcutaneous adipose thickness;CMO_name=back fat thickness;Map_Type=Linkage;Model=Mendelian;peak_cM=87;Significance=Significant;F-Stat=5.52
1	15380966	242497921	Health_QTL	QTL_ID=7567;Name=Melanoma susceptibility;Abbrev=MELAN;PUBMED_ID=17066441;trait_ID=553;trait=Melanoma susceptibility;FlankMarker=SW1020;CMO_name=disease process measurement;Map_Type=Linkage;Model=Mendelian;Test_Base=Chromosome-wise;peak_cM=88;Significance=Significant;P-value=<0.05
1	87993461	279498596	Production_QTL	QTL_ID=22269;Name=Average daily gain;Abbrev=ADG;PUBMED_ID=23840294;trait_ID=144;trait=Average daily gain;FlankMarker=rs80903424,rs80945046;breed=Yorkshire;VTO_name=postnatal growth trait;CMO_name=average daily body weight gain;Map_Type=Genome;Model=Mendelian;Test_Base=Experiment-wise;peak_cM=88;Significance=Suggestive;Variance=0.43
1	7964370	292955427	Production_QTL	QTL_ID=5680;Name=Average daily gain;Abbrev=ADG;PUBMED_ID=17459017;trait_ID=144;trait=Average daily gain;FlankMarker=SW1824,SW1301;breed=duroc,pietrain;VTO_name=postnatal growth trait;CMO_name=average daily body weight gain;Map_Type=Linkage;Model=Mendelian;Test_Base=Genome-wise;peak_cM=88.9;Significance=Significant;P-value=<0.01;F-Stat=9.01;Variance=3.17;Dominance_Effect=-29.11;Additive_Effect=17.…
1	162073157	257944209	Exterior_QTL	QTL_ID=8898;Name=Ear erectness;Abbrev=EARER;PUBMED_ID=19392826;trait_ID=136;trait=Ear erectness;FlankMarker=S0313,SW745;breed=duroc,Erhualian（二花脸猪）;VTO_name=outer ear prominence;Map_Type=Linkage;Model=Mendelian;Test_Base=Genome-wise;peak_cM=91.6;Significance=Significant;P-value=<0.01;F-Stat=39.45;Variance=3.28;Dominance_Effect=0.04;Additive_Effect=-0.24
1	163919363	234502051	Meat_and_Carcass_QTL	QTL_ID=432;Name=Head weight;Abbrev=HEADWT;PUBMED_ID=12486399;trait_ID=83;trait=Head weight;VTO_name=head mass;Map_Type=Linkage;Test_Base=Genome-wise;peak_cM=92;P-value=<0.001;F-Stat=14.50;Variance=7.80;Dominance_Effect=0.13;Additive_Effect=0.16
1	32319237	289379107	Exterior_QTL	QTL_ID=17635;Name=Front feet conformation;Abbrev=FRFEETC;PUBMED_ID=21418602;trait_ID=118;trait=Front feet conformation;FlankMarker=S0155;breed=duroc,pietrain;VTO_name=forelimb conformation trait;Map_Type=Linkage;Model=Mendelian;Test_Base=Chromosome-wise;peak_cM=93.9;Significance=Significant;P-value=<0.05;F-Stat=5.06;Variance=4.38;Dominance_Effect=0.16;Additive_Effect=-0.15
1	105873529	290457491	Reproduction_QTL	QTL_ID=5255;Name=Teat number;Abbrev=TNUM;PUBMED_ID=18651874;trait_ID=167;trait=Teat number;breed=large white,meishan（眉山猪）;VTO_name=nipple quantity;CMO_name=teat number;Map_Type=Linkage;Model=Mendelian;Test_Base=Genome-wise;peak_cM=115.9;Significance=Significant;P-value=<0.01;F-Stat=13.1;Variance=4.43
1	44131186	289788010	Meat_and_Carcass_QTL	QTL_ID=21206;Name=Backfat at rump;Abbrev=BFTR;PUBMED_ID=22497573;trait_ID=289;trait=Backfat at rump;breed=duroc,Erhualian（二花脸猪）;VTO_name=subcutaneous adipose thickness;CMO_name=back fat thickness;Map_Type=Linkage;Model=Mendelian;Test_Base=Genome-wise;peak_cM=118.3;Significance=Significant;P-value=<0.01;F-Stat=11.04;Variance=1.00;Dominance_Effect=0.03;Additive_Effect=-0.14
1	45939845	292033322	Reproduction_QTL	QTL_ID=5223;Name=Teat number;Abbrev=TNUM;PUBMED_ID=18651874;trait_ID=167;trait=Teat number;breed=large white,meishan（眉山猪）;VTO_name=nipple quantity;CMO_name=teat number;Map_Type=Linkage;Model=Mendelian;Test_Base=Genome-wise;peak_cM=121.3;Significance=Significant;P-value=<0.01;F-Stat=9.18;Variance=4.81;Dominance_Effect=0.05;Additive_Effect=0.53
1	108714563	293277782	Production_QTL	QTL_ID=5230;Name=Body weight (weaning);Abbrev=WWT;PUBMED_ID=18651874;trait_ID=199;trait=Body weight (weaning);breed=large white,meishan（眉山猪）;VTO_name=body mass;CMO_name=body weight;Map_Type=Linkage;Model=Mendelian;Test_Base=Genome-wise;peak_cM=125;Significance=Significant;P-value=<0.01;F-Stat=9.70;Variance=5.57;Dominance_Effect=0.36;Additive_Effect=-0.63
1	45762028	290786847	Meat_and_Carcass_QTL	QTL_ID=21207;Name=Leaf fat weight;Abbrev=LFW;PUBMED_ID=22497573;trait_ID=172;trait=Leaf fat weight;breed=duroc,Erhualian（二花脸猪）;VTO_name=internal adipose amount;Map_Type=Linkage;Model=Mendelian;Test_Base=Genome-wise;peak_cM=128.3;Significance=Significant;P-value=<0.01;F-Stat=10.62;Variance=1.06;Dominance_Effect=-0.01;Additive_Effect=-0.13
1	10067182	292041505	Meat_and_Carcass_QTL	QTL_ID=21208;Name=Backfat at last rib;Abbrev=LRIBF;PUBMED_ID=22497573;trait_ID=382;trait=Backfat at last rib;breed=duroc,Erhualian（二花脸猪）;VTO_name=subcutaneous adipose thickness;CMO_name=back fat thickness, last rib;Map_Type=Linkage;Model=Mendelian;Test_Base=Genome-wise;peak_cM=128.6;Significance=Significant;P-value=<0.01;F-Stat=11.86;Variance=1.32;Dominance_Effect=0.02;Additive_Effect=-0.13
1	8025530	292730648	Meat_and_Carcass_QTL	QTL_ID=21209;Name=Shoulder subcutaneous fat thickness;Abbrev=SHOUFATD;PUBMED_ID=22497573;trait_ID=321;trait=Shoulder subcutaneous fat thickness;breed=duroc,Erhualian（二花脸猪）;VTO_name=subcutaneous adipose thickness;Map_Type=Linkage;Model=Mendelian;Test_Base=Genome-wise;peak_cM=129.5;Significance=Significant;P-value=<0.05;F-Stat=9.46;Variance=1.21;Dominance_Effect=-0.03;Additive_Effect=-0.12
1	16114132	292187438	Meat_and_Carcass_QTL	QTL_ID=5217;Name=Shoulder subcutaneous fat thickness;Abbrev=SHOUFATD;PUBMED_ID=18651874;trait_ID=321;trait=Shoulder subcutaneous fat thickness;breed=large white,meishan（眉山猪）;VTO_name=subcutaneous adipose thickness;Map_Type=Linkage;Model=Mendelian;Test_Base=Genome-wise;peak_cM=130.2;Significance=Significant;P-value=<0.01;F-Stat=8.06;Variance=6.27;Dominance_Effect=-3.11;Additive_Effect=-1.87
1	24673417	292845492	Production_QTL	QTL_ID=5262;Name=Body weight (weaning);Abbrev=WWT;PUBMED_ID=18651874;trait_ID=199;trait=Body weight (weaning);breed=large white,meishan（眉山猪）;VTO_name=body mass;CMO_name=body weight;Map_Type=Linkage;Model=Mendelian;Test_Base=Genome-wise;peak_cM=136.7;Significance=Significant;P-value=<0.05;F-Stat=6.68;Variance=2.25
1	70361295	292707685	Meat_and_Carcass_QTL	QTL_ID=5206;Name=backfat at mid-back;Abbrev=BFM;PUBMED_ID=18651874;trait_ID=11;trait=backfat at mid-back;breed=large white,meishan（眉山猪）;VTO_name=subcutaneous adipose thickness;CMO_name=back fat thickness, midpoint;Map_Type=Linkage;Model=Mendelian;Test_Base=Genome-wise;peak_cM=138.9;Significance=Significant;P-value=<0.01;F-Stat=8.98;Variance=4.67;Dominance_Effect=-0.91;Additive_Effect=-1.44
1	16114132	292845492	Meat_and_Carcass_QTL	QTL_ID=5237;Name=backfat above muscle dorsi;Abbrev=SCF;PUBMED_ID=18651874;trait_ID=3;trait=backfat above muscle dorsi;breed=large white,meishan（眉山猪）;VTO_name=subcutaneous adipose thickness;CMO_name=back fat thickness;Map_Type=Linkage;Model=Mendelian;Test_Base=Chromosome-wise;peak_cM=140.4;Significance=Significant;P-value=<0.05;F-Stat=4.56;Variance=1.38
1	165580236	257944209	Reproduction_QTL	QTL_ID=7453;Name=Nonfunctional nipples;Abbrev=NNIP;PUBMED_ID=18219525;trait_ID=444;trait=Nonfunctional nipples;FlankMarker=S0155,SW1301;VTO_name=nonfunctional nipple quantity;Map_Type=Linkage;Model=Mendelian;Test_Base=Chromosome-wise;peak_cM=140.5;Significance=Significant;P-value=<0.01
1	168669767	170372732	Reproduction_Association	QTL_ID=3124;Name=Total number born alive;Abbrev=NBA;PUBMED_ID=16965408;trait_ID=157;trait=Total number born alive;FlankMarker=ESR;VTO_name=viable offspring quantity;Map_Type=Linkage;peak_cM=81.7;LS-means=12.6;P-value=<0.034
1	169007648	169984967	Production_QTL	QTL_ID=29535;Name=Average daily gain;Abbrev=ADG;PUBMED_ID=24962532;trait_ID=144;trait=Average daily gain;FlankMarker=rs80952670,rs81274011;breed=duroc;VTO_name=postnatal growth trait;CMO_name=average daily body weight gain;Map_Type=Genome;Model=Mendelian;Test_Base=Experiment-wise;peak_cM=81;Significance=Suggestive;P-value=<0.10
1	143819347	175004689	Meat_and_Carcass_QTL	QTL_ID=17789;Name=Average glycolytic potential;Abbrev=GLYPO;PUBMED_ID=21875434;trait_ID=47;trait=Average glycolytic potential;breed=duroc,large white,pietrain,Hampshire;VTO_name=glycolytic potential;Map_Type=Linkage;Model=Mendelian;Test_Base=Genome-wise;peak_cM=77.3;Significance=Significant;P-value=<0.05;Variance=15.9;Likelihood_Ratio=12.5
1	150567892	184999941	Meat_and_Carcass_QTL	QTL_ID=4017;Name=Muscle fat content;Abbrev=MFCON;PUBMED_ID=16783645;trait_ID=354;trait=Muscle fat content;PTO_name=meat lipid content;Map_Type=Linkage;peak_cM=81.0;P-value=<0.05
1	154143188	180898441	Meat_and_Carcass_QTL	QTL_ID=797;Name=Average backfat thickness;Abbrev=BFT;PUBMED_ID=ISU0006;trait_ID=2;trait=Average backfat thickness;FlankMarker=SW780;VTO_name=subcutaneous adipose thickness;CMO_name=back fat thickness;Map_Type=Linkage;peak_cM=81;Variance=8.4%
1	2701298	292955427	Meat_and_Carcass_QTL	QTL_ID=38073;Name=Muscle moisture percentage;Abbrev=MMP;PUBMED_ID=25888076;trait_ID=52;trait=Muscle moisture percentage;FlankMarker=SW1514,SW1301;breed=Landrace,Korean native pig;VTO_name=muscle water amount;PTO_name=meat water content;Map_Type=Linkage;Model=Mendelian;Test_Base=Chromosome-wise;peak_cM=1.6;Significance=Significant;P-value=<0.05;F-Stat=8.4;Variance=0.9;Additive_Effect=-0.181
1	16114132	289571736	Production_QTL	QTL_ID=5232;Name=Body weight (birth);Abbrev=BW;PUBMED_ID=18651874;trait_ID=153;trait=Body weight (birth);FlankMarker=SW1515;breed=large white,meishan（眉山猪）;VTO_name=body mass;CMO_name=body weight;Map_Type=Linkage;Model=Mendelian;Test_Base=Chromosome-wise;peak_cM=16.4;Significance=Significant;P-value=<0.05;F-Stat=4.66;Variance=1.47;Additive_Effect=0.05
1	7964370	252283830	Meat_and_Carcass_QTL	QTL_ID=5671;Name=Shoulder subcutaneous fat thickness;Abbrev=SHOUFATD;PUBMED_ID=17459017;trait_ID=321;trait=Shoulder subcutaneous fat thickness;FlankMarker=SW1824,SW1957;breed=duroc,pietrain;VTO_name=subcutaneous adipose thickness;Map_Type=Linkage;Model=Mendelian;Test_Base=Genome-wise;peak_cM=41.1;Significance=Significant;P-value=<0.01;F-Stat=10.05;Variance=3.42;Dominance_Effect=0.04;Additive_Effe…
1	7964370	257944209	Meat_and_Carcass_QTL	QTL_ID=5670;Name=Average backfat thickness;Abbrev=BFT;PUBMED_ID=17459017;trait_ID=2;trait=Average backfat thickness;FlankMarker=SW1824,S0155;breed=duroc,pietrain;VTO_name=subcutaneous adipose thickness;CMO_name=back fat thickness;Map_Type=Linkage;Model=Mendelian;Test_Base=Genome-wise;peak_cM=42.8;Significance=Significant;P-value=<0.01;F-Stat=10.59;Variance=3.59;Dominance_Effect=0.01;Additive_Effe…
1	24647055	257944209	Meat_and_Carcass_QTL	QTL_ID=5676;Name=Subcutanous fat area;Abbrev=FATAREA;PUBMED_ID=17459017;trait_ID=14;trait=Subcutanous fat area;FlankMarker=SWR2300,S0155;breed=duroc,pietrain;VTO_name=subcutaneous adipose amount;PTO_name=dressed carcass fat content;Map_Type=Linkage;Model=Mendelian;Test_Base=Genome-wise;peak_cM=45.2;Significance=Significant;P-value=<0.01;F-Stat=16.05;Variance=5.35;Dominance_Effect=-0.01;Additive_E…
1	16114132	252283830	Meat_and_Carcass_QTL	QTL_ID=5679;Name=Belly meat content;Abbrev=BYLEAN;PUBMED_ID=17459017;trait_ID=473;trait=Belly meat content;FlankMarker=SW1515,SW1957;breed=duroc,pietrain;PTO_name=belly muscle percentage;Map_Type=Linkage;Model=Mendelian;Test_Base=Genome-wise;peak_cM=46.1;Significance=Significant;P-value=<0.01;F-Stat=10.35;Variance=3.52;Dominance_Effect=-0.03;Additive_Effect=-0.70
1	20064508	274130998	Health_QTL	QTL_ID=15047;Name=White blood cell number;Abbrev=WBC;PUBMED_ID=22035003;trait_ID=99;trait=White blood cell number;FlankMarker=SW64,SW373;breed=Landrace,Korean native pig;VTO_name=leukocyte quantity;CMO_name=total white blood cell count;Map_Type=Linkage;Model=Mendelian;Test_Base=Genome-wise;peak_cM=52;Significance=Suggestive;LOD-score=2.4;F-Stat=11.1;Variance=1.5;Additive_Effect=0.708
1	20064508	210644363	Production_QTL	QTL_ID=29689;Name=Body weight (20 weeks);Abbrev=Wt;PUBMED_ID=24797173;trait_ID=803;trait=Body weight (20 weeks);FlankMarker=SW64,SW962;breed=Landrace,Korean native pig;VTO_name=body mass;CMO_name=body weight;Map_Type=Linkage;Model=Mendelian;Test_Base=Genome-wise;peak_cM=55;Significance=Significant;P-value=<0.05;F-Stat=14.3;Variance=1.4;Additive_Effect=-1.62
1	36144885	204653903	Health_QTL	QTL_ID=9658;Name=PRRSV antibody titer;Abbrev=PRRSVAB;PUBMED_ID=19490209;trait_ID=617;trait=PRRSV antibody titer;FlankMarker=SW1851;breed=duroc;VTO_name=blood immunoglobulin amount;CMO_name=antibody titer;Map_Type=Linkage;Model=Mendelian;Test_Base=Genome-wise;peak_cM=56.4;Significance=Significant;P-value=<0.01;F-Stat=15.0;Variance=16.3
1	52874641	233806417	Meat_and_Carcass_QTL	QTL_ID=12715;Name=External fat on ham;Abbrev=EFATHAM;PUBMED_ID=20667088;trait_ID=319;trait=External fat on ham;FlankMarker=SW2130;breed=meishan（眉山猪）,Wild boar;PTO_name=ham external fat weight;Map_Type=Linkage;Model=Mendelian;Test_Base=Genome-wise;peak_cM=57.2;Significance=Significant;P-value=<0.01;F-Stat=13.6;Variance=7.2;Dominance_Effect=0.03;Additive_Effect=-0.30
1	106187796	309614845	Meat_and_Carcass_eQTL	QTL_ID=8323;Name=Drip loss;Abbrev=DRIPL;PUBMED_ID=18671879;trait_ID=37;trait=Drip loss;breed=duroc,pietrain;PTO_name=meat water holding capacity;Map_Type=Linkage;Model=Mendelian;Test_Base=chromosome-wise;peak_cM=59;Significance=Significant;LOD-score=2.17;P-value=0.006792;F-Stat=5.36
1	2701298	274130998	Meat_and_Carcass_QTL	QTL_ID=38049;Name=Marbling;Abbrev=MARB;PUBMED_ID=25888076;trait_ID=17;trait=Marbling;FlankMarker=SW1514,SW373;breed=Landrace,Korean native pig;VTO_name=intramuscular adipose amount;PTO_name=intramuscular fat content;Map_Type=Linkage;Model=Mendelian;Test_Base=Genome-wise;peak_cM=62.1;Significance=Significant;P-value=<0.05;F-Stat=14.6;Variance=1.7;Additive_Effect=-0.171
1	105086765	274130998	Meat_and_Carcass_QTL	QTL_ID=5669;Name=Conductivity 24 hours postmortem (ham);Abbrev=cond;PUBMED_ID=17459017;trait_ID=410;trait=Conductivity 24 hours postmortem (ham);FlankMarker=S0312,SW373;breed=duroc,pietrain;VTO_name=skeletal muscle conductivity trait;PTO_name=meat conductivity;Map_Type=Linkage;Model=Mendelian;Test_Base=Genome-wise;peak_cM=63.5;Significance=Significant;P-value=<0.05;F-Stat=8.80;Variance=3.46;Domin…
1	35389848	228164160	Health_QTL	QTL_ID=4260;Name=CD2-positive leukocyte number;Abbrev=CD2L;PUBMED_ID=16026345;trait_ID=449;trait=CD2-positive leukocyte number;FlankMarker=S0008;VTO_name=leukocyte quantity;Map_Type=Linkage;peak_cM=63;Significance=Significant;P-value=<0.05;F-Stat=4.7;Additive_Effect=1.47
1	62261447	233806417	Exterior_QTL	QTL_ID=8908;Name=Front feet conformation;Abbrev=FRFEETC;PUBMED_ID=ISU0038;trait_ID=118;trait=Front feet conformation;FlankMarker=CGA,S0082;breed=large white,meishan（眉山猪）;VTO_name=forelimb conformation trait;Map_Type=Linkage;Model=Mendelian;Test_Base=Chromosome-wise;peak_cM=65.6;Significance=Significant;P-value=<0.05;F-Stat=6.25;Variance=0.035;Dominance_Effect=-0.006;Additive_Effect=0.204
1	106747450	233806417	Exterior_QTL	QTL_ID=5646;Name=Ear erectness;Abbrev=EARER;PUBMED_ID=17459018;trait_ID=136;trait=Ear erectness;FlankMarker=S0122,S0082;breed=large white,meishan（眉山猪）;VTO_name=outer ear prominence;Map_Type=Linkage;Model=Mendelian;Test_Base=Genome-wise;peak_cM=68.1;Significance=Significant;P-value=<0.01;F-Stat=17.33;Dominance_Effect=-0.15;Additive_Effect=0.18
1	35389848	230570794	Meat_and_Carcass_QTL	QTL_ID=79;Name=Muscle fat content;Abbrev=MFCON;PUBMED_ID=11471059;trait_ID=354;trait=Muscle fat content;FlankMarker=S0008,SW1616,SW1902;PTO_name=meat lipid content;Map_Type=Linkage;peak_cM=69.3;Significance=Suggestive;F-Stat=6.06;Variance=2.90;Dominance_Effect=0.13;Additive_Effect=0.08
1	63012552	226764071	Health_QTL	QTL_ID=6366;Name=Creatinine level;Abbrev=CREAT;PUBMED_ID=19016680;trait_ID=524;trait=Creatinine level;FlankMarker=SW1123,SW780;breed=meishan（眉山猪）,pietrain;VTO_name=blood creatinine amount;CMO_name=serum creatinine level;Map_Type=Linkage;Model=Mendelian;Test_Base=Chromosome-wise;peak_cM=69;Significance=Significant;P-value=<0.05;F-Stat=5.66;Variance=9.41;Dominance_Effect=6.38;Additive_Effect=7.14
1	154329026	210644363	Meat_and_Carcass_QTL	QTL_ID=5958;Name=Side fat thickness;Abbrev=BFS;PUBMED_ID=18712441;trait_ID=12;trait=Side fat thickness;FlankMarker=SW2166,S0113;breed=duroc,pietrain;VTO_name=subcutaneous adipose thickness;Map_Type=Linkage;Model=Mendelian;Test_Base=Chromosome-wise;peak_cM=72.4;Significance=Significant;P-value=<0.05;Variance=5.13;Dominance_Effect=-0.09;Additive_Effect=0.11
1	133275468	242497921	Health_QTL	QTL_ID=12312;Name=Platelet distribution width;Abbrev=PLDWID;PUBMED_ID=20584270;trait_ID=513;trait=Platelet distribution width;FlankMarker=SW2185,SW1020;breed=large white,Landrace;VTO_name=platelet size trait;CMO_name=platelet distribution width;Map_Type=Linkage;Model=Mendelian;Test_Base=Comparison-wise;peak_cM=75;Significance=Significant;P-value=1.48E-05;Likelihood_Ratio=22.24
1	77611099	234035171	Meat_and_Carcass_QTL	QTL_ID=29579;Name=Loin muscle depth;Abbrev=LMDEP;PUBMED_ID=24962532;trait_ID=220;trait=Loin muscle depth;FlankMarker=rs80854577,rs80792304;breed=duroc;VTO_name=longissimus thoracis muscle thickness;Map_Type=Genome;Model=Mendelian;Test_Base=Experiment-wise;peak_cM=75;Significance=Suggestive;P-value=<0.10
1	169149638	233806417	Meat_and_Carcass_QTL	QTL_ID=12742;Name=Fat to meat ratio;Abbrev=FMR;PUBMED_ID=20667088;trait_ID=652;trait=Fat to meat ratio;FlankMarker=SW307,S0082;breed=pietrain,Wild boar;PTO_name=dressed carcass fat-to-muscle ratio;Map_Type=Linkage;Model=Mendelian;Test_Base=Genome-wise;peak_cM=76.0;Significance=Significant;P-value=<0.01;F-Stat=10.6;Variance=6.0;Dominance_Effect=0.01;Additive_Effect=-0.06
1	105086765	210644363	Meat_and_Carcass_QTL	QTL_ID=5664;Name=PH for Longissmus dorsi;Abbrev=pH;PUBMED_ID=17459017;trait_ID=313;trait=PH for Longissmus dorsi;FlankMarker=S0312,S0113;breed=duroc,pietrain;VTO_name=muscle pH;PTO_name=meat pH;Map_Type=Linkage;Model=Mendelian;Test_Base=Genome-wise;peak_cM=76;Significance=Significant;P-value=<0.01;F-Stat=33.18;Variance=11.84;Dominance_Effect=-0.02;Additive_Effect=0.04
1	169149638	226764071	Meat_and_Carcass_QTL	QTL_ID=18028;Name=Adipocyte diameter;Abbrev=ADIPDI;PUBMED_ID=21926318;trait_ID=656;trait=Adipocyte diameter;FlankMarker=SW307,SW780;breed=meishan（眉山猪）,pietrain,Wild boar;VTO_name=white adipocyte size trait;CMO_name=adipocyte diameter;Map_Type=Linkage;Model=-;peak_cM=76.9;Significance=Significant;F-Stat=3.65
1	169149638	228164160	Meat_and_Carcass_QTL	QTL_ID=3640;Name=Loin muscle area;Abbrev=LMA;PUBMED_ID=17965327;trait_ID=86;trait=Loin muscle area;FlankMarker=SW974,S0331;VTO_name=longissimus thoracis muscle area;Map_Type=Linkage;peak_cM=77.3;Significance=Suggestive;F-Stat=8.83;Additive_Effect=-0.0055
1	162275821	311704372	Exterior_QTL	QTL_ID=8742;Name=Umbilical hernia;Abbrev=UMBHERN;PUBMED_ID=19359506;trait_ID=596;trait=Umbilical hernia;FlankMarker=S0313;breed=duroc,Erhualian（二花脸猪）;VTO_name=abdominal wall integrity trait;Map_Type=Linkage;Model=Mendelian;peak_cM=78.7;Significance=Significant;P-value=0.014
1	162073157	233806417	Meat_and_Carcass_QTL	QTL_ID=138;Name=Backfat at tenth rib;Abbrev=10RIBBFT;PUBMED_ID=10656927;trait_ID=7;trait=Backfat at tenth rib;FlankMarker=S0313,S0082;VTO_name=subcutaneous adipose thickness;CMO_name=back fat thickness, 10th rib;Map_Type=Linkage;peak_cM=79;Significance=Significant;P-value=< 0.001
1	162857849	233723456	Meat_and_Carcass_eQTL	QTL_ID=8348;Name=Drip loss;Abbrev=DRIPL;PUBMED_ID=18671879;trait_ID=37;trait=Drip loss;breed=duroc,pietrain;PTO_name=meat water holding capacity;Map_Type=Linkage;Model=Mendelian;Test_Base=chromosome-wise;peak_cM=79;Significance=Significant;LOD-score=2.15;P-value=0.007033;F-Stat=5.32
1	140728674	229018949	Meat_and_Carcass_QTL	QTL_ID=4020;Name=Marbling;Abbrev=MARB;PUBMED_ID=16783645;trait_ID=17;trait=Marbling;VTO_name=intramuscular adipose amount;PTO_name=intramuscular fat content;Map_Type=Linkage;peak_cM=80.2;P-value=<0.05
1	42824511	293329173	Meat_and_Carcass_QTL	QTL_ID=31809;Name=Skin thickness;Abbrev=SKINT;PUBMED_ID=24796629;trait_ID=198;trait=Skin thickness;breed=duroc,Erhualian（二花脸猪）;VTO_name=skin thickness;Map_Type=Linkage;Model=Mendelian;Test_Base=Chromosome-wise;peak_cM=80.4;Significance=Significant;P-value=<0.05;F-Stat=8.36;Variance=0.07;Dominance_Effect=0.26;Additive_Effect=0.10
1	169149638	257763699	Meat_and_Carcass_QTL	QTL_ID=44;Name=Backfat at last rib;Abbrev=LRIBF;PUBMED_ID=11471058;trait_ID=382;trait=Backfat at last rib;FlankMarker=S0331,S0113,S0320;VTO_name=subcutaneous adipose thickness;CMO_name=back fat thickness, last rib;Map_Type=Linkage;peak_cM=80.5;Significance=Suggestive;F-Stat=6.61;Variance=3.03;Dominance_Effect=0.06;Additive_Effect=0.04
1	108714563	220801047	Meat_and_Carcass_QTL	QTL_ID=3171;Name=Backfat weight;Abbrev=BFW;PUBMED_ID=16879346;trait_ID=221;trait=Backfat weight;FlankMarker=SW2035,SW962,SW1311;VTO_name=subcutaneous adipose mass;CMO_name=back fat weight;Map_Type=Linkage;peak_cM=80.5;Significance=Significant;F-Stat=10;Additive_Effect=1.0
1	85842604	257944209	Meat_and_Carcass_QTL	QTL_ID=651;Name=Backfat at rump;Abbrev=BFTR;PUBMED_ID=12081803;trait_ID=289;trait=Backfat at rump;FlankMarker=SW781,SW780,SW745;VTO_name=subcutaneous adipose thickness;CMO_name=back fat thickness;Map_Type=Linkage;peak_cM=81;Significance=Significant;LOD-score=4.100
1	168669767	210644363	Meat_and_Carcass_QTL	QTL_ID=1271;Name=Ham fat weight;Abbrev=HFATW;PUBMED_ID=16573530;trait_ID=466;trait=Ham fat weight;FlankMarker=S0113,SW1431,SPIPSU;PTO_name=ham fat weight;Map_Type=Linkage;peak_cM=81;Significance=Significant;F-Stat=8.4;Variance=0.16;Dominance_Effect=0.08;Additive_Effect=0.16
1	167392293	226764071	Meat_and_Carcass_QTL	QTL_ID=13264;Name=Liver weight;Abbrev=LIVWT;PUBMED_ID=20528845;trait_ID=322;trait=Liver weight;breed=duroc,Erhualian（二花脸猪）;VTO_name=liver mass;CMO_name=liver weight;Map_Type=Linkage;Model=Mendelian;Test_Base=Genome-wise;peak_cM=81.1;Significance=Significant;P-value=<0.05;F-Stat=11.2;Variance=2.2;Dominance_Effect=7.83;Additive_Effect=-42.00
1	105086765	228164160	Meat_and_Carcass_QTL	QTL_ID=3796;Name=Loin muscle area;Abbrev=LMA;PUBMED_ID=15318717;trait_ID=86;trait=Loin muscle area;FlankMarker=S0312,SW974;VTO_name=longissimus thoracis muscle area;Map_Type=Linkage;peak_cM=81.1;Significance=Significant;P-value=<0.01;F-Stat=13.6;Additive_Effect=0.97
1	96293184	247820666	Meat_and_Carcass_QTL	QTL_ID=2845;Name=Belly weight;Abbrev=BELLYWT;PUBMED_ID=16978171;trait_ID=74;trait=Belly weight;FlankMarker=SW1430,SWR982;PTO_name=belly weight;Map_Type=Linkage;peak_cM=83;Significance=Significant;F-Stat=12.19;Variance=6.9;Dominance_Effect=-0.15;Additive_Effect=-0.17
1	18004420	242497921	Health_QTL	QTL_ID=7592;Name=Melanoma susceptibility;Abbrev=MELAN;PUBMED_ID=17066441;trait_ID=553;trait=Melanoma susceptibility;FlankMarker=SW1020;CMO_name=disease process measurement;Map_Type=Linkage;Model=Mendelian;Test_Base=Chromosome-wise;peak_cM=85.0;Significance=Significant;P-value=<0.05
1	169149638	292955427	Production_QTL	QTL_ID=3914;Name=Average daily gain;Abbrev=ADG;PUBMED_ID=17121599;trait_ID=144;trait=Average daily gain;FlankMarker=S0331,SW1301;VTO_name=postnatal growth trait;CMO_name=average daily body weight gain;Map_Type=Linkage;peak_cM=86.1;Significance=Significant;P-value=<0.001
1	105086765	252283830	Meat_and_Carcass_QTL	QTL_ID=5667;Name=Meat color OPTO;Abbrev=COLORO;PUBMED_ID=17459017;trait_ID=362;trait=Meat color OPTO;FlankMarker=S0312,SW1957;breed=duroc,pietrain;PTO_name=meat color;Map_Type=Linkage;Model=Mendelian;Test_Base=Genome-wise;peak_cM=86;Significance=Significant;P-value=<0.01;F-Stat=12.59;Variance=4.85;Dominance_Effect=-0.82;Additive_Effect=1.66
1	133275468	220801047	Meat_and_Carcass_QTL	QTL_ID=45;Name=Backfat at last lumbar;Abbrev=LUMBF;PUBMED_ID=11471058;trait_ID=10;trait=Backfat at last lumbar;FlankMarker=SW2185,SWR982,SW1311;VTO_name=subcutaneous adipose thickness;CMO_name=back fat thickness, last lumbar vertebra;Map_Type=Linkage;peak_cM=86.2;Significance=Suggestive;F-Stat=6.96;Variance=3.12;Dominance_Effect=0.07;Additive_Effect=0.44
1	169149638	265323610	Meat_and_Carcass_QTL	QTL_ID=17996;Name=Average backfat thickness;Abbrev=BFT;PUBMED_ID=21926318;trait_ID=2;trait=Average backfat thickness;FlankMarker=SW307,SW803;breed=meishan（眉山猪）,pietrain,Wild boar;VTO_name=subcutaneous adipose thickness;CMO_name=back fat thickness;Map_Type=Linkage;Model=Mendelian;peak_cM=87;Significance=Significant;F-Stat=5.52
1	15380966	242497921	Health_QTL	QTL_ID=7567;Name=Melanoma susceptibility;Abbrev=MELAN;PUBMED_ID=17066441;trait_ID=553;trait=Melanoma susceptibility;FlankMarker=SW1020;CMO_name=disease process measurement;Map_Type=Linkage;Model=Mendelian;Test_Base=Chromosome-wise;peak_cM=88;Significance=Significant;P-value=<0.05
1	87993461	279498596	Production_QTL	QTL_ID=22269;Name=Average daily gain;Abbrev=ADG;PUBMED_ID=23840294;trait_ID=144;trait=Average daily gain;FlankMarker=rs80903424,rs80945046;breed=Yorkshire;VTO_name=postnatal growth trait;CMO_name=average daily body weight gain;Map_Type=Genome;Model=Mendelian;Test_Base=Experiment-wise;peak_cM=88;Significance=Suggestive;Variance=0.43
1	7964370	292955427	Production_QTL	QTL_ID=5680;Name=Average daily gain;Abbrev=ADG;PUBMED_ID=17459017;trait_ID=144;trait=Average daily gain;FlankMarker=SW1824,SW1301;breed=duroc,pietrain;VTO_name=postnatal growth trait;CMO_name=average daily body weight gain;Map_Type=Linkage;Model=Mendelian;Test_Base=Genome-wise;peak_cM=88.9;Significance=Significant;P-value=<0.01;F-Stat=9.01;Variance=3.17;Dominance_Effect=-29.11;Additive_Effect=17.…
1	162073157	257944209	Exterior_QTL	QTL_ID=8898;Name=Ear erectness;Abbrev=EARER;PUBMED_ID=19392826;trait_ID=136;trait=Ear erectness;FlankMarker=S0313,SW745;breed=duroc,Erhualian（二花脸猪）;VTO_name=outer ear prominence;Map_Type=Linkage;Model=Mendelian;Test_Base=Genome-wise;peak_cM=91.6;Significance=Significant;P-value=<0.01;F-Stat=39.45;Variance=3.28;Dominance_Effect=0.04;Additive_Effect=-0.24
1	163919363	234502051	Meat_and_Carcass_QTL	QTL_ID=432;Name=Head weight;Abbrev=HEADWT;PUBMED_ID=12486399;trait_ID=83;trait=Head weight;VTO_name=head mass;Map_Type=Linkage;Test_Base=Genome-wise;peak_cM=92;P-value=<0.001;F-Stat=14.50;Variance=7.80;Dominance_Effect=0.13;Additive_Effect=0.16
1	32319237	289379107	Exterior_QTL	QTL_ID=17635;Name=Front feet conformation;Abbrev=FRFEETC;PUBMED_ID=21418602;trait_ID=118;trait=Front feet conformation;FlankMarker=S0155;breed=duroc,pietrain;VTO_name=forelimb conformation trait;Map_Type=Linkage;Model=Mendelian;Test_Base=Chromosome-wise;peak_cM=93.9;Significance=Significant;P-value=<0.05;F-Stat=5.06;Variance=4.38;Dominance_Effect=0.16;Additive_Effect=-0.15
1	105873529	290457491	Reproduction_QTL	QTL_ID=5255;Name=Teat number;Abbrev=TNUM;PUBMED_ID=18651874;trait_ID=167;trait=Teat number;breed=large white,meishan（眉山猪）;VTO_name=nipple quantity;CMO_name=teat number;Map_Type=Linkage;Model=Mendelian;Test_Base=Genome-wise;peak_cM=115.9;Significance=Significant;P-value=<0.01;F-Stat=13.1;Variance=4.43
1	44131186	289788010	Meat_and_Carcass_QTL	QTL_ID=21206;Name=Backfat at rump;Abbrev=BFTR;PUBMED_ID=22497573;trait_ID=289;trait=Backfat at rump;breed=duroc,Erhualian（二花脸猪）;VTO_name=subcutaneous adipose thickness;CMO_name=back fat thickness;Map_Type=Linkage;Model=Mendelian;Test_Base=Genome-wise;peak_cM=118.3;Significance=Significant;P-value=<0.01;F-Stat=11.04;Variance=1.00;Dominance_Effect=0.03;Additive_Effect=-0.14
1	45939845	292033322	Reproduction_QTL	QTL_ID=5223;Name=Teat number;Abbrev=TNUM;PUBMED_ID=18651874;trait_ID=167;trait=Teat number;breed=large white,meishan（眉山猪）;VTO_name=nipple quantity;CMO_name=teat number;Map_Type=Linkage;Model=Mendelian;Test_Base=Genome-wise;peak_cM=121.3;Significance=Significant;P-value=<0.01;F-Stat=9.18;Variance=4.81;Dominance_Effect=0.05;Additive_Effect=0.53
1	108714563	293277782	Production_QTL	QTL_ID=5230;Name=Body weight (weaning);Abbrev=WWT;PUBMED_ID=18651874;trait_ID=199;trait=Body weight (weaning);breed=large white,meishan（眉山猪）;VTO_name=body mass;CMO_name=body weight;Map_Type=Linkage;Model=Mendelian;Test_Base=Genome-wise;peak_cM=125;Significance=Significant;P-value=<0.01;F-Stat=9.70;Variance=5.57;Dominance_Effect=0.36;Additive_Effect=-0.63
1	45762028	290786847	Meat_and_Carcass_QTL	QTL_ID=21207;Name=Leaf fat weight;Abbrev=LFW;PUBMED_ID=22497573;trait_ID=172;trait=Leaf fat weight;breed=duroc,Erhualian（二花脸猪）;VTO_name=internal adipose amount;Map_Type=Linkage;Model=Mendelian;Test_Base=Genome-wise;peak_cM=128.3;Significance=Significant;P-value=<0.01;F-Stat=10.62;Variance=1.06;Dominance_Effect=-0.01;Additive_Effect=-0.13
1	10067182	292041505	Meat_and_Carcass_QTL	QTL_ID=21208;Name=Backfat at last rib;Abbrev=LRIBF;PUBMED_ID=22497573;trait_ID=382;trait=Backfat at last rib;breed=duroc,Erhualian（二花脸猪）;VTO_name=subcutaneous adipose thickness;CMO_name=back fat thickness, last rib;Map_Type=Linkage;Model=Mendelian;Test_Base=Genome-wise;peak_cM=128.6;Significance=Significant;P-value=<0.01;F-Stat=11.86;Variance=1.32;Dominance_Effect=0.02;Additive_Effect=-0.13
1	8025530	292730648	Meat_and_Carcass_QTL	QTL_ID=21209;Name=Shoulder subcutaneous fat thickness;Abbrev=SHOUFATD;PUBMED_ID=22497573;trait_ID=321;trait=Shoulder subcutaneous fat thickness;breed=duroc,Erhualian（二花脸猪）;VTO_name=subcutaneous adipose thickness;Map_Type=Linkage;Model=Mendelian;Test_Base=Genome-wise;peak_cM=129.5;Significance=Significant;P-value=<0.05;F-Stat=9.46;Variance=1.21;Dominance_Effect=-0.03;Additive_Effect=-0.12
1	16114132	292187438	Meat_and_Carcass_QTL	QTL_ID=5217;Name=Shoulder subcutaneous fat thickness;Abbrev=SHOUFATD;PUBMED_ID=18651874;trait_ID=321;trait=Shoulder subcutaneous fat thickness;breed=large white,meishan（眉山猪）;VTO_name=subcutaneous adipose thickness;Map_Type=Linkage;Model=Mendelian;Test_Base=Genome-wise;peak_cM=130.2;Significance=Significant;P-value=<0.01;F-Stat=8.06;Variance=6.27;Dominance_Effect=-3.11;Additive_Effect=-1.87
1	24673417	292845492	Production_QTL	QTL_ID=5262;Name=Body weight (weaning);Abbrev=WWT;PUBMED_ID=18651874;trait_ID=199;trait=Body weight (weaning);breed=large white,meishan（眉山猪）;VTO_name=body mass;CMO_name=body weight;Map_Type=Linkage;Model=Mendelian;Test_Base=Genome-wise;peak_cM=136.7;Significance=Significant;P-value=<0.05;F-Stat=6.68;Variance=2.25
1	70361295	292707685	Meat_and_Carcass_QTL	QTL_ID=5206;Name=backfat at mid-back;Abbrev=BFM;PUBMED_ID=18651874;trait_ID=11;trait=backfat at mid-back;breed=large white,meishan（眉山猪）;VTO_name=subcutaneous adipose thickness;CMO_name=back fat thickness, midpoint;Map_Type=Linkage;Model=Mendelian;Test_Base=Genome-wise;peak_cM=138.9;Significance=Significant;P-value=<0.01;F-Stat=8.98;Variance=4.67;Dominance_Effect=-0.91;Additive_Effect=-1.44
1	16114132	292845492	Meat_and_Carcass_QTL	QTL_ID=5237;Name=backfat above muscle dorsi;Abbrev=SCF;PUBMED_ID=18651874;trait_ID=3;trait=backfat above muscle dorsi;breed=large white,meishan（眉山猪）;VTO_name=subcutaneous adipose thickness;CMO_name=back fat thickness;Map_Type=Linkage;Model=Mendelian;Test_Base=Chromosome-wise;peak_cM=140.4;Significance=Significant;P-value=<0.05;F-Stat=4.56;Variance=1.38
1	165580236	257944209	Reproduction_QTL	QTL_ID=7453;Name=Nonfunctional nipples;Abbrev=NNIP;PUBMED_ID=18219525;trait_ID=444;trait=Nonfunctional nipples;FlankMarker=S0155,SW1301;VTO_name=nonfunctional nipple quantity;Map_Type=Linkage;Model=Mendelian;Test_Base=Chromosome-wise;peak_cM=140.5;Significance=Significant;P-value=<0.01
1	168669767	170372732	Reproduction_Association	QTL_ID=3124;Name=Total number born alive;Abbrev=NBA;PUBMED_ID=16965408;trait_ID=157;trait=Total number born alive;FlankMarker=ESR;VTO_name=viable offspring quantity;Map_Type=Linkage;peak_cM=81.7;LS-means=12.6;P-value=<0.034
1	169007648	169984967	Production_QTL	QTL_ID=29535;Name=Average daily gain;Abbrev=ADG;PUBMED_ID=24962532;trait_ID=144;trait=Average daily gain;FlankMarker=rs80952670,rs81274011;breed=duroc;VTO_name=postnatal growth trait;CMO_name=average daily body weight gain;Map_Type=Genome;Model=Mendelian;Test_Base=Experiment-wise;peak_cM=81;Significance=Suggestive;P-value=<0.10
1	143819347	175004689	Meat_and_Carcass_QTL	QTL_ID=17789;Name=Average glycolytic potential;Abbrev=GLYPO;PUBMED_ID=21875434;trait_ID=47;trait=Average glycolytic potential;breed=duroc,large white,pietrain,Hampshire;VTO_name=glycolytic potential;Map_Type=Linkage;Model=Mendelian;Test_Base=Genome-wise;peak_cM=77.3;Significance=Significant;P-value=<0.05;Variance=15.9;Likelihood_Ratio=12.5
1	150567892	184999941	Meat_and_Carcass_QTL	QTL_ID=4017;Name=Muscle fat content;Abbrev=MFCON;PUBMED_ID=16783645;trait_ID=354;trait=Muscle fat content;PTO_name=meat lipid content;Map_Type=Linkage;peak_cM=81.0;P-value=<0.05
1	154143188	180898441	Meat_and_Carcass_QTL	QTL_ID=797;Name=Average backfat thickness;Abbrev=BFT;PUBMED_ID=ISU0006;trait_ID=2;trait=Average backfat thickness;FlankMarker=SW780;VTO_name=subcutaneous adipose thickness;CMO_name=back fat thickness;Map_Type=Linkage;peak_cM=81;Variance=8.4%
1	2701298	292955427	Meat_and_Carcass_QTL	QTL_ID=38073;Name=Muscle moisture percentage;Abbrev=MMP;PUBMED_ID=25888076;trait_ID=52;trait=Muscle moisture percentage;FlankMarker=SW1514,SW1301;breed=Landrace,Korean native pig;VTO_name=muscle water amount;PTO_name=meat water content;Map_Type=Linkage;Model=Mendelian;Test_Base=Chromosome-wise;peak_cM=1.6;Significance=Significant;P-value=<0.05;F-Stat=8.4;Variance=0.9;Additive_Effect=-0.181
1	16114132	289571736	Production_QTL	QTL_ID=5232;Name=Body weight (birth);Abbrev=BW;PUBMED_ID=18651874;trait_ID=153;trait=Body weight (birth);FlankMarker=SW1515;breed=large white,meishan（眉山猪）;VTO_name=body mass;CMO_name=body weight;Map_Type=Linkage;Model=Mendelian;Test_Base=Chromosome-wise;peak_cM=16.4;Significance=Significant;P-value=<0.05;F-Stat=4.66;Variance=1.47;Additive_Effect=0.05
1	7964370	252283830	Meat_and_Carcass_QTL	QTL_ID=5671;Name=Shoulder subcutaneous fat thickness;Abbrev=SHOUFATD;PUBMED_ID=17459017;trait_ID=321;trait=Shoulder subcutaneous fat thickness;FlankMarker=SW1824,SW1957;breed=duroc,pietrain;VTO_name=subcutaneous adipose thickness;Map_Type=Linkage;Model=Mendelian;Test_Base=Genome-wise;peak_cM=41.1;Significance=Significant;P-value=<0.01;F-Stat=10.05;Variance=3.42;Dominance_Effect=0.04;Additive_Effe…
1	7964370	257944209	Meat_and_Carcass_QTL	QTL_ID=5670;Name=Average backfat thickness;Abbrev=BFT;PUBMED_ID=17459017;trait_ID=2;trait=Average backfat thickness;FlankMarker=SW1824,S0155;breed=duroc,pietrain;VTO_name=subcutaneous adipose thickness;CMO_name=back fat thickness;Map_Type=Linkage;Model=Mendelian;Test_Base=Genome-wise;peak_cM=42.8;Significance=Significant;P-value=<0.01;F-Stat=10.59;Variance=3.59;Dominance_Effect=0.01;Additive_Effe…
1	24647055	257944209	Meat_and_Carcass_QTL	QTL_ID=5676;Name=Subcutanous fat area;Abbrev=FATAREA;PUBMED_ID=17459017;trait_ID=14;trait=Subcutanous fat area;FlankMarker=SWR2300,S0155;breed=duroc,pietrain;VTO_name=subcutaneous adipose amount;PTO_name=dressed carcass fat content;Map_Type=Linkage;Model=Mendelian;Test_Base=Genome-wise;peak_cM=45.2;Significance=Significant;P-value=<0.01;F-Stat=16.05;Variance=5.35;Dominance_Effect=-0.01;Additive_E…
1	16114132	252283830	Meat_and_Carcass_QTL	QTL_ID=5679;Name=Belly meat content;Abbrev=BYLEAN;PUBMED_ID=17459017;trait_ID=473;trait=Belly meat content;FlankMarker=SW1515,SW1957;breed=duroc,pietrain;PTO_name=belly muscle percentage;Map_Type=Linkage;Model=Mendelian;Test_Base=Genome-wise;peak_cM=46.1;Significance=Significant;P-value=<0.01;F-Stat=10.35;Variance=3.52;Dominance_Effect=-0.03;Additive_Effect=-0.70
1	20064508	274130998	Health_QTL	QTL_ID=15047;Name=White blood cell number;Abbrev=WBC;PUBMED_ID=22035003;trait_ID=99;trait=White blood cell number;FlankMarker=SW64,SW373;breed=Landrace,Korean native pig;VTO_name=leukocyte quantity;CMO_name=total white blood cell count;Map_Type=Linkage;Model=Mendelian;Test_Base=Genome-wise;peak_cM=52;Significance=Suggestive;LOD-score=2.4;F-Stat=11.1;Variance=1.5;Additive_Effect=0.708
1	20064508	210644363	Production_QTL	QTL_ID=29689;Name=Body weight (20 weeks);Abbrev=Wt;PUBMED_ID=24797173;trait_ID=803;trait=Body weight (20 weeks);FlankMarker=SW64,SW962;breed=Landrace,Korean native pig;VTO_name=body mass;CMO_name=body weight;Map_Type=Linkage;Model=Mendelian;Test_Base=Genome-wise;peak_cM=55;Significance=Significant;P-value=<0.05;F-Stat=14.3;Variance=1.4;Additive_Effect=-1.62
1	36144885	204653903	Health_QTL	QTL_ID=9658;Name=PRRSV antibody titer;Abbrev=PRRSVAB;PUBMED_ID=19490209;trait_ID=617;trait=PRRSV antibody titer;FlankMarker=SW1851;breed=duroc;VTO_name=blood immunoglobulin amount;CMO_name=antibody titer;Map_Type=Linkage;Model=Mendelian;Test_Base=Genome-wise;peak_cM=56.4;Significance=Significant;P-value=<0.01;F-Stat=15.0;Variance=16.3
1	52874641	233806417	Meat_and_Carcass_QTL	QTL_ID=12715;Name=External fat on ham;Abbrev=EFATHAM;PUBMED_ID=20667088;trait_ID=319;trait=External fat on ham;FlankMarker=SW2130;breed=meishan（眉山猪）,Wild boar;PTO_name=ham external fat weight;Map_Type=Linkage;Model=Mendelian;Test_Base=Genome-wise;peak_cM=57.2;Significance=Significant;P-value=<0.01;F-Stat=13.6;Variance=7.2;Dominance_Effect=0.03;Additive_Effect=-0.30
1	106187796	309614845	Meat_and_Carcass_eQTL	QTL_ID=8323;Name=Drip loss;Abbrev=DRIPL;PUBMED_ID=18671879;trait_ID=37;trait=Drip loss;breed=duroc,pietrain;PTO_name=meat water holding capacity;Map_Type=Linkage;Model=Mendelian;Test_Base=chromosome-wise;peak_cM=59;Significance=Significant;LOD-score=2.17;P-value=0.006792;F-Stat=5.36
1	2701298	274130998	Meat_and_Carcass_QTL	QTL_ID=38049;Name=Marbling;Abbrev=MARB;PUBMED_ID=25888076;trait_ID=17;trait=Marbling;FlankMarker=SW1514,SW373;breed=Landrace,Korean native pig;VTO_name=intramuscular adipose amount;PTO_name=intramuscular fat content;Map_Type=Linkage;Model=Mendelian;Test_Base=Genome-wise;peak_cM=62.1;Significance=Significant;P-value=<0.05;F-Stat=14.6;Variance=1.7;Additive_Effect=-0.171
1	105086765	274130998	Meat_and_Carcass_QTL	QTL_ID=5669;Name=Conductivity 24 hours postmortem (ham);Abbrev=cond;PUBMED_ID=17459017;trait_ID=410;trait=Conductivity 24 hours postmortem (ham);FlankMarker=S0312,SW373;breed=duroc,pietrain;VTO_name=skeletal muscle conductivity trait;PTO_name=meat conductivity;Map_Type=Linkage;Model=Mendelian;Test_Base=Genome-wise;peak_cM=63.5;Significance=Significant;P-value=<0.05;F-Stat=8.80;Variance=3.46;Domin…
1	35389848	228164160	Health_QTL	QTL_ID=4260;Name=CD2-positive leukocyte number;Abbrev=CD2L;PUBMED_ID=16026345;trait_ID=449;trait=CD2-positive leukocyte number;FlankMarker=S0008;VTO_name=leukocyte quantity;Map_Type=Linkage;peak_cM=63;Significance=Significant;P-value=<0.05;F-Stat=4.7;Additive_Effect=1.47
1	62261447	233806417	Exterior_QTL	QTL_ID=8908;Name=Front feet conformation;Abbrev=FRFEETC;PUBMED_ID=ISU0038;trait_ID=118;trait=Front feet conformation;FlankMarker=CGA,S0082;breed=large white,meishan（眉山猪）;VTO_name=forelimb conformation trait;Map_Type=Linkage;Model=Mendelian;Test_Base=Chromosome-wise;peak_cM=65.6;Significance=Significant;P-value=<0.05;F-Stat=6.25;Variance=0.035;Dominance_Effect=-0.006;Additive_Effect=0.204
1	106747450	233806417	Exterior_QTL	QTL_ID=5646;Name=Ear erectness;Abbrev=EARER;PUBMED_ID=17459018;trait_ID=136;trait=Ear erectness;FlankMarker=S0122,S0082;breed=large white,meishan（眉山猪）;VTO_name=outer ear prominence;Map_Type=Linkage;Model=Mendelian;Test_Base=Genome-wise;peak_cM=68.1;Significance=Significant;P-value=<0.01;F-Stat=17.33;Dominance_Effect=-0.15;Additive_Effect=0.18
1	35389848	230570794	Meat_and_Carcass_QTL	QTL_ID=79;Name=Muscle fat content;Abbrev=MFCON;PUBMED_ID=11471059;trait_ID=354;trait=Muscle fat content;FlankMarker=S0008,SW1616,SW1902;PTO_name=meat lipid content;Map_Type=Linkage;peak_cM=69.3;Significance=Suggestive;F-Stat=6.06;Variance=2.90;Dominance_Effect=0.13;Additive_Effect=0.08
1	63012552	226764071	Health_QTL	QTL_ID=6366;Name=Creatinine level;Abbrev=CREAT;PUBMED_ID=19016680;trait_ID=524;trait=Creatinine level;FlankMarker=SW1123,SW780;breed=meishan（眉山猪）,pietrain;VTO_name=blood creatinine amount;CMO_name=serum creatinine level;Map_Type=Linkage;Model=Mendelian;Test_Base=Chromosome-wise;peak_cM=69;Significance=Significant;P-value=<0.05;F-Stat=5.66;Variance=9.41;Dominance_Effect=6.38;Additive_Effect=7.14
1	154329026	210644363	Meat_and_Carcass_QTL	QTL_ID=5958;Name=Side fat thickness;Abbrev=BFS;PUBMED_ID=18712441;trait_ID=12;trait=Side fat thickness;FlankMarker=SW2166,S0113;breed=duroc,pietrain;VTO_name=subcutaneous adipose thickness;Map_Type=Linkage;Model=Mendelian;Test_Base=Chromosome-wise;peak_cM=72.4;Significance=Significant;P-value=<0.05;Variance=5.13;Dominance_Effect=-0.09;Additive_Effect=0.11
1	133275468	242497921	Health_QTL	QTL_ID=12312;Name=Platelet distribution width;Abbrev=PLDWID;PUBMED_ID=20584270;trait_ID=513;trait=Platelet distribution width;FlankMarker=SW2185,SW1020;breed=large white,Landrace;VTO_name=platelet size trait;CMO_name=platelet distribution width;Map_Type=Linkage;Model=Mendelian;Test_Base=Comparison-wise;peak_cM=75;Significance=Significant;P-value=1.48E-05;Likelihood_Ratio=22.24
1	77611099	234035171	Meat_and_Carcass_QTL	QTL_ID=29579;Name=Loin muscle depth;Abbrev=LMDEP;PUBMED_ID=24962532;trait_ID=220;trait=Loin muscle depth;FlankMarker=rs80854577,rs80792304;breed=duroc;VTO_name=longissimus thoracis muscle thickness;Map_Type=Genome;Model=Mendelian;Test_Base=Experiment-wise;peak_cM=75;Significance=Suggestive;P-value=<0.10
1	169149638	233806417	Meat_and_Carcass_QTL	QTL_ID=12742;Name=Fat to meat ratio;Abbrev=FMR;PUBMED_ID=20667088;trait_ID=652;trait=Fat to meat ratio;FlankMarker=SW307,S0082;breed=pietrain,Wild boar;PTO_name=dressed carcass fat-to-muscle ratio;Map_Type=Linkage;Model=Mendelian;Test_Base=Genome-wise;peak_cM=76.0;Significance=Significant;P-value=<0.01;F-Stat=10.6;Variance=6.0;Dominance_Effect=0.01;Additive_Effect=-0.06
1	105086765	210644363	Meat_and_Carcass_QTL	QTL_ID=5664;Name=PH for Longissmus dorsi;Abbrev=pH;PUBMED_ID=17459017;trait_ID=313;trait=PH for Longissmus dorsi;FlankMarker=S0312,S0113;breed=duroc,pietrain;VTO_name=muscle pH;PTO_name=meat pH;Map_Type=Linkage;Model=Mendelian;Test_Base=Genome-wise;peak_cM=76;Significance=Significant;P-value=<0.01;F-Stat=33.18;Variance=11.84;Dominance_Effect=-0.02;Additive_Effect=0.04
1	169149638	226764071	Meat_and_Carcass_QTL	QTL_ID=18028;Name=Adipocyte diameter;Abbrev=ADIPDI;PUBMED_ID=21926318;trait_ID=656;trait=Adipocyte diameter;FlankMarker=SW307,SW780;breed=meishan（眉山猪）,pietrain,Wild boar;VTO_name=white adipocyte size trait;CMO_name=adipocyte diameter;Map_Type=Linkage;Model=-;peak_cM=76.9;Significance=Significant;F-Stat=3.65
1	169149638	228164160	Meat_and_Carcass_QTL	QTL_ID=3640;Name=Loin muscle area;Abbrev=LMA;PUBMED_ID=17965327;trait_ID=86;trait=Loin muscle area;FlankMarker=SW974,S0331;VTO_name=longissimus thoracis muscle area;Map_Type=Linkage;peak_cM=77.3;Significance=Suggestive;F-Stat=8.83;Additive_Effect=-0.0055
1	162275821	311704372	Exterior_QTL	QTL_ID=8742;Name=Umbilical hernia;Abbrev=UMBHERN;PUBMED_ID=19359506;trait_ID=596;trait=Umbilical hernia;FlankMarker=S0313;breed=duroc,Erhualian（二花脸猪）;VTO_name=abdominal wall integrity trait;Map_Type=Linkage;Model=Mendelian;peak_cM=78.7;Significance=Significant;P-value=0.014
1	162073157	233806417	Meat_and_Carcass_QTL	QTL_ID=138;Name=Backfat at tenth rib;Abbrev=10RIBBFT;PUBMED_ID=10656927;trait_ID=7;trait=Backfat at tenth rib;FlankMarker=S0313,S0082;VTO_name=subcutaneous adipose thickness;CMO_name=back fat thickness, 10th rib;Map_Type=Linkage;peak_cM=79;Significance=Significant;P-value=< 0.001
1	162857849	233723456	Meat_and_Carcass_eQTL	QTL_ID=8348;Name=Drip loss;Abbrev=DRIPL;PUBMED_ID=18671879;trait_ID=37;trait=Drip loss;breed=duroc,pietrain;PTO_name=meat water holding capacity;Map_Type=Linkage;Model=Mendelian;Test_Base=chromosome-wise;peak_cM=79;Significance=Significant;LOD-score=2.15;P-value=0.007033;F-Stat=5.32
1	140728674	229018949	Meat_and_Carcass_QTL	QTL_ID=4020;Name=Marbling;Abbrev=MARB;PUBMED_ID=16783645;trait_ID=17;trait=Marbling;VTO_name=intramuscular adipose amount;PTO_name=intramuscular fat content;Map_Type=Linkage;peak_cM=80.2;P-value=<0.05
1	42824511	293329173	Meat_and_Carcass_QTL	QTL_ID=31809;Name=Skin thickness;Abbrev=SKINT;PUBMED_ID=24796629;trait_ID=198;trait=Skin thickness;breed=duroc,Erhualian（二花脸猪）;VTO_name=skin thickness;Map_Type=Linkage;Model=Mendelian;Test_Base=Chromosome-wise;peak_cM=80.4;Significance=Significant;P-value=<0.05;F-Stat=8.36;Variance=0.07;Dominance_Effect=0.26;Additive_Effect=0.10
1	169149638	257763699	Meat_and_Carcass_QTL	QTL_ID=44;Name=Backfat at last rib;Abbrev=LRIBF;PUBMED_ID=11471058;trait_ID=382;trait=Backfat at last rib;FlankMarker=S0331,S0113,S0320;VTO_name=subcutaneous adipose thickness;CMO_name=back fat thickness, last rib;Map_Type=Linkage;peak_cM=80.5;Significance=Suggestive;F-Stat=6.61;Variance=3.03;Dominance_Effect=0.06;Additive_Effect=0.04
1	108714563	220801047	Meat_and_Carcass_QTL	QTL_ID=3171;Name=Backfat weight;Abbrev=BFW;PUBMED_ID=16879346;trait_ID=221;trait=Backfat weight;FlankMarker=SW2035,SW962,SW1311;VTO_name=subcutaneous adipose mass;CMO_name=back fat weight;Map_Type=Linkage;peak_cM=80.5;Significance=Significant;F-Stat=10;Additive_Effect=1.0
1	85842604	257944209	Meat_and_Carcass_QTL	QTL_ID=651;Name=Backfat at rump;Abbrev=BFTR;PUBMED_ID=12081803;trait_ID=289;trait=Backfat at rump;FlankMarker=SW781,SW780,SW745;VTO_name=subcutaneous adipose thickness;CMO_name=back fat thickness;Map_Type=Linkage;peak_cM=81;Significance=Significant;LOD-score=4.100
1	168669767	210644363	Meat_and_Carcass_QTL	QTL_ID=1271;Name=Ham fat weight;Abbrev=HFATW;PUBMED_ID=16573530;trait_ID=466;trait=Ham fat weight;FlankMarker=S0113,SW1431,SPIPSU;PTO_name=ham fat weight;Map_Type=Linkage;peak_cM=81;Significance=Significant;F-Stat=8.4;Variance=0.16;Dominance_Effect=0.08;Additive_Effect=0.16
1	167392293	226764071	Meat_and_Carcass_QTL	QTL_ID=13264;Name=Liver weight;Abbrev=LIVWT;PUBMED_ID=20528845;trait_ID=322;trait=Liver weight;breed=duroc,Erhualian（二花脸猪）;VTO_name=liver mass;CMO_name=liver weight;Map_Type=Linkage;Model=Mendelian;Test_Base=Genome-wise;peak_cM=81.1;Significance=Significant;P-value=<0.05;F-Stat=11.2;Variance=2.2;Dominance_Effect=7.83;Additive_Effect=-42.00
1	105086765	228164160	Meat_and_Carcass_QTL	QTL_ID=3796;Name=Loin muscle area;Abbrev=LMA;PUBMED_ID=15318717;trait_ID=86;trait=Loin muscle area;FlankMarker=S0312,SW974;VTO_name=longissimus thoracis muscle area;Map_Type=Linkage;peak_cM=81.1;Significance=Significant;P-value=<0.01;F-Stat=13.6;Additive_Effect=0.97
1	96293184	247820666	Meat_and_Carcass_QTL	QTL_ID=2845;Name=Belly weight;Abbrev=BELLYWT;PUBMED_ID=16978171;trait_ID=74;trait=Belly weight;FlankMarker=SW1430,SWR982;PTO_name=belly weight;Map_Type=Linkage;peak_cM=83;Significance=Significant;F-Stat=12.19;Variance=6.9;Dominance_Effect=-0.15;Additive_Effect=-0.17
1	18004420	242497921	Health_QTL	QTL_ID=7592;Name=Melanoma susceptibility;Abbrev=MELAN;PUBMED_ID=17066441;trait_ID=553;trait=Melanoma susceptibility;FlankMarker=SW1020;CMO_name=disease process measurement;Map_Type=Linkage;Model=Mendelian;Test_Base=Chromosome-wise;peak_cM=85.0;Significance=Significant;P-value=<0.05
1	169149638	292955427	Production_QTL	QTL_ID=3914;Name=Average daily gain;Abbrev=ADG;PUBMED_ID=17121599;trait_ID=144;trait=Average daily gain;FlankMarker=S0331,SW1301;VTO_name=postnatal growth trait;CMO_name=average daily body weight gain;Map_Type=Linkage;peak_cM=86.1;Significance=Significant;P-value=<0.001
1	105086765	252283830	Meat_and_Carcass_QTL	QTL_ID=5667;Name=Meat color OPTO;Abbrev=COLORO;PUBMED_ID=17459017;trait_ID=362;trait=Meat color OPTO;FlankMarker=S0312,SW1957;breed=duroc,pietrain;PTO_name=meat color;Map_Type=Linkage;Model=Mendelian;Test_Base=Genome-wise;peak_cM=86;Significance=Significant;P-value=<0.01;F-Stat=12.59;Variance=4.85;Dominance_Effect=-0.82;Additive_Effect=1.66
1	133275468	220801047	Meat_and_Carcass_QTL	QTL_ID=45;Name=Backfat at last lumbar;Abbrev=LUMBF;PUBMED_ID=11471058;trait_ID=10;trait=Backfat at last lumbar;FlankMarker=SW2185,SWR982,SW1311;VTO_name=subcutaneous adipose thickness;CMO_name=back fat thickness, last lumbar vertebra;Map_Type=Linkage;peak_cM=86.2;Significance=Suggestive;F-Stat=6.96;Variance=3.12;Dominance_Effect=0.07;Additive_Effect=0.44
1	169149638	265323610	Meat_and_Carcass_QTL	QTL_ID=17996;Name=Average backfat thickness;Abbrev=BFT;PUBMED_ID=21926318;trait_ID=2;trait=Average backfat thickness;FlankMarker=SW307,SW803;breed=meishan（眉山猪）,pietrain,Wild boar;VTO_name=subcutaneous adipose thickness;CMO_name=back fat thickness;Map_Type=Linkage;Model=Mendelian;peak_cM=87;Significance=Significant;F-Stat=5.52
1	15380966	242497921	Health_QTL	QTL_ID=7567;Name=Melanoma susceptibility;Abbrev=MELAN;PUBMED_ID=17066441;trait_ID=553;trait=Melanoma susceptibility;FlankMarker=SW1020;CMO_name=disease process measurement;Map_Type=Linkage;Model=Mendelian;Test_Base=Chromosome-wise;peak_cM=88;Significance=Significant;P-value=<0.05
1	87993461	279498596	Production_QTL	QTL_ID=22269;Name=Average daily gain;Abbrev=ADG;PUBMED_ID=23840294;trait_ID=144;trait=Average daily gain;FlankMarker=rs80903424,rs80945046;breed=Yorkshire;VTO_name=postnatal growth trait;CMO_name=average daily body weight gain;Map_Type=Genome;Model=Mendelian;Test_Base=Experiment-wise;peak_cM=88;Significance=Suggestive;Variance=0.43
1	7964370	292955427	Production_QTL	QTL_ID=5680;Name=Average daily gain;Abbrev=ADG;PUBMED_ID=17459017;trait_ID=144;trait=Average daily gain;FlankMarker=SW1824,SW1301;breed=duroc,pietrain;VTO_name=postnatal growth trait;CMO_name=average daily body weight gain;Map_Type=Linkage;Model=Mendelian;Test_Base=Genome-wise;peak_cM=88.9;Significance=Significant;P-value=<0.01;F-Stat=9.01;Variance=3.17;Dominance_Effect=-29.11;Additive_Effect=17.…
1	162073157	257944209	Exterior_QTL	QTL_ID=8898;Name=Ear erectness;Abbrev=EARER;PUBMED_ID=19392826;trait_ID=136;trait=Ear erectness;FlankMarker=S0313,SW745;breed=duroc,Erhualian（二花脸猪）;VTO_name=outer ear prominence;Map_Type=Linkage;Model=Mendelian;Test_Base=Genome-wise;peak_cM=91.6;Significance=Significant;P-value=<0.01;F-Stat=39.45;Variance=3.28;Dominance_Effect=0.04;Additive_Effect=-0.24
1	163919363	234502051	Meat_and_Carcass_QTL	QTL_ID=432;Name=Head weight;Abbrev=HEADWT;PUBMED_ID=12486399;trait_ID=83;trait=Head weight;VTO_name=head mass;Map_Type=Linkage;Test_Base=Genome-wise;peak_cM=92;P-value=<0.001;F-Stat=14.50;Variance=7.80;Dominance_Effect=0.13;Additive_Effect=0.16
1	32319237	289379107	Exterior_QTL	QTL_ID=17635;Name=Front feet conformation;Abbrev=FRFEETC;PUBMED_ID=21418602;trait_ID=118;trait=Front feet conformation;FlankMarker=S0155;breed=duroc,pietrain;VTO_name=forelimb conformation trait;Map_Type=Linkage;Model=Mendelian;Test_Base=Chromosome-wise;peak_cM=93.9;Significance=Significant;P-value=<0.05;F-Stat=5.06;Variance=4.38;Dominance_Effect=0.16;Additive_Effect=-0.15
1	105873529	290457491	Reproduction_QTL	QTL_ID=5255;Name=Teat number;Abbrev=TNUM;PUBMED_ID=18651874;trait_ID=167;trait=Teat number;breed=large white,meishan（眉山猪）;VTO_name=nipple quantity;CMO_name=teat number;Map_Type=Linkage;Model=Mendelian;Test_Base=Genome-wise;peak_cM=115.9;Significance=Significant;P-value=<0.01;F-Stat=13.1;Variance=4.43
1	44131186	289788010	Meat_and_Carcass_QTL	QTL_ID=21206;Name=Backfat at rump;Abbrev=BFTR;PUBMED_ID=22497573;trait_ID=289;trait=Backfat at rump;breed=duroc,Erhualian（二花脸猪）;VTO_name=subcutaneous adipose thickness;CMO_name=back fat thickness;Map_Type=Linkage;Model=Mendelian;Test_Base=Genome-wise;peak_cM=118.3;Significance=Significant;P-value=<0.01;F-Stat=11.04;Variance=1.00;Dominance_Effect=0.03;Additive_Effect=-0.14
1	45939845	292033322	Reproduction_QTL	QTL_ID=5223;Name=Teat number;Abbrev=TNUM;PUBMED_ID=18651874;trait_ID=167;trait=Teat number;breed=large white,meishan（眉山猪）;VTO_name=nipple quantity;CMO_name=teat number;Map_Type=Linkage;Model=Mendelian;Test_Base=Genome-wise;peak_cM=121.3;Significance=Significant;P-value=<0.01;F-Stat=9.18;Variance=4.81;Dominance_Effect=0.05;Additive_Effect=0.53
1	108714563	293277782	Production_QTL	QTL_ID=5230;Name=Body weight (weaning);Abbrev=WWT;PUBMED_ID=18651874;trait_ID=199;trait=Body weight (weaning);breed=large white,meishan（眉山猪）;VTO_name=body mass;CMO_name=body weight;Map_Type=Linkage;Model=Mendelian;Test_Base=Genome-wise;peak_cM=125;Significance=Significant;P-value=<0.01;F-Stat=9.70;Variance=5.57;Dominance_Effect=0.36;Additive_Effect=-0.63
1	45762028	290786847	Meat_and_Carcass_QTL	QTL_ID=21207;Name=Leaf fat weight;Abbrev=LFW;PUBMED_ID=22497573;trait_ID=172;trait=Leaf fat weight;breed=duroc,Erhualian（二花脸猪）;VTO_name=internal adipose amount;Map_Type=Linkage;Model=Mendelian;Test_Base=Genome-wise;peak_cM=128.3;Significance=Significant;P-value=<0.01;F-Stat=10.62;Variance=1.06;Dominance_Effect=-0.01;Additive_Effect=-0.13
1	10067182	292041505	Meat_and_Carcass_QTL	QTL_ID=21208;Name=Backfat at last rib;Abbrev=LRIBF;PUBMED_ID=22497573;trait_ID=382;trait=Backfat at last rib;breed=duroc,Erhualian（二花脸猪）;VTO_name=subcutaneous adipose thickness;CMO_name=back fat thickness, last rib;Map_Type=Linkage;Model=Mendelian;Test_Base=Genome-wise;peak_cM=128.6;Significance=Significant;P-value=<0.01;F-Stat=11.86;Variance=1.32;Dominance_Effect=0.02;Additive_Effect=-0.13
1	8025530	292730648	Meat_and_Carcass_QTL	QTL_ID=21209;Name=Shoulder subcutaneous fat thickness;Abbrev=SHOUFATD;PUBMED_ID=22497573;trait_ID=321;trait=Shoulder subcutaneous fat thickness;breed=duroc,Erhualian（二花脸猪）;VTO_name=subcutaneous adipose thickness;Map_Type=Linkage;Model=Mendelian;Test_Base=Genome-wise;peak_cM=129.5;Significance=Significant;P-value=<0.05;F-Stat=9.46;Variance=1.21;Dominance_Effect=-0.03;Additive_Effect=-0.12
1	16114132	292187438	Meat_and_Carcass_QTL	QTL_ID=5217;Name=Shoulder subcutaneous fat thickness;Abbrev=SHOUFATD;PUBMED_ID=18651874;trait_ID=321;trait=Shoulder subcutaneous fat thickness;breed=large white,meishan（眉山猪）;VTO_name=subcutaneous adipose thickness;Map_Type=Linkage;Model=Mendelian;Test_Base=Genome-wise;peak_cM=130.2;Significance=Significant;P-value=<0.01;F-Stat=8.06;Variance=6.27;Dominance_Effect=-3.11;Additive_Effect=-1.87
1	24673417	292845492	Production_QTL	QTL_ID=5262;Name=Body weight (weaning);Abbrev=WWT;PUBMED_ID=18651874;trait_ID=199;trait=Body weight (weaning);breed=large white,meishan（眉山猪）;VTO_name=body mass;CMO_name=body weight;Map_Type=Linkage;Model=Mendelian;Test_Base=Genome-wise;peak_cM=136.7;Significance=Significant;P-value=<0.05;F-Stat=6.68;Variance=2.25
1	70361295	292707685	Meat_and_Carcass_QTL	QTL_ID=5206;Name=backfat at mid-back;Abbrev=BFM;PUBMED_ID=18651874;trait_ID=11;trait=backfat at mid-back;breed=large white,meishan（眉山猪）;VTO_name=subcutaneous adipose thickness;CMO_name=back fat thickness, midpoint;Map_Type=Linkage;Model=Mendelian;Test_Base=Genome-wise;peak_cM=138.9;Significance=Significant;P-value=<0.01;F-Stat=8.98;Variance=4.67;Dominance_Effect=-0.91;Additive_Effect=-1.44
1	16114132	292845492	Meat_and_Carcass_QTL	QTL_ID=5237;Name=backfat above muscle dorsi;Abbrev=SCF;PUBMED_ID=18651874;trait_ID=3;trait=backfat above muscle dorsi;breed=large white,meishan（眉山猪）;VTO_name=subcutaneous adipose thickness;CMO_name=back fat thickness;Map_Type=Linkage;Model=Mendelian;Test_Base=Chromosome-wise;peak_cM=140.4;Significance=Significant;P-value=<0.05;F-Stat=4.56;Variance=1.38
1	165580236	257944209	Reproduction_QTL	QTL_ID=7453;Name=Nonfunctional nipples;Abbrev=NNIP;PUBMED_ID=18219525;trait_ID=444;trait=Nonfunctional nipples;FlankMarker=S0155,SW1301;VTO_name=nonfunctional nipple quantity;Map_Type=Linkage;Model=Mendelian;Test_Base=Chromosome-wise;peak_cM=140.5;Significance=Significant;P-value=<0.01
1	168669767	170372732	Reproduction_Association	QTL_ID=3124;Name=Total number born alive;Abbrev=NBA;PUBMED_ID=16965408;trait_ID=157;trait=Total number born alive;FlankMarker=ESR;VTO_name=viable offspring quantity;Map_Type=Linkage;peak_cM=81.7;LS-means=12.6;P-value=<0.034
1	169007648	169984967	Production_QTL	QTL_ID=29535;Name=Average daily gain;Abbrev=ADG;PUBMED_ID=24962532;trait_ID=144;trait=Average daily gain;FlankMarker=rs80952670,rs81274011;breed=duroc;VTO_name=postnatal growth trait;CMO_name=average daily body weight gain;Map_Type=Genome;Model=Mendelian;Test_Base=Experiment-wise;peak_cM=81;Significance=Suggestive;P-value=<0.10
1	143819347	175004689	Meat_and_Carcass_QTL	QTL_ID=17789;Name=Average glycolytic potential;Abbrev=GLYPO;PUBMED_ID=21875434;trait_ID=47;trait=Average glycolytic potential;breed=duroc,large white,pietrain,Hampshire;VTO_name=glycolytic potential;Map_Type=Linkage;Model=Mendelian;Test_Base=Genome-wise;peak_cM=77.3;Significance=Significant;P-value=<0.05;Variance=15.9;Likelihood_Ratio=12.5
1	150567892	184999941	Meat_and_Carcass_QTL	QTL_ID=4017;Name=Muscle fat content;Abbrev=MFCON;PUBMED_ID=16783645;trait_ID=354;trait=Muscle fat content;PTO_name=meat lipid content;Map_Type=Linkage;peak_cM=81.0;P-value=<0.05
1	154143188	180898441	Meat_and_Carcass_QTL	QTL_ID=797;Name=Average backfat thickness;Abbrev=BFT;PUBMED_ID=ISU0006;trait_ID=2;trait=Average backfat thickness;FlankMarker=SW780;VTO_name=subcutaneous adipose thickness;CMO_name=back fat thickness;Map_Type=Linkage;peak_cM=81;Variance=8.4%
1	2701298	292955427	Meat_and_Carcass_QTL	QTL_ID=38073;Name=Muscle moisture percentage;Abbrev=MMP;PUBMED_ID=25888076;trait_ID=52;trait=Muscle moisture percentage;FlankMarker=SW1514,SW1301;breed=Landrace,Korean native pig;VTO_name=muscle water amount;PTO_name=meat water content;Map_Type=Linkage;Model=Mendelian;Test_Base=Chromosome-wise;peak_cM=1.6;Significance=Significant;P-value=<0.05;F-Stat=8.4;Variance=0.9;Additive_Effect=-0.181
1	16114132	289571736	Production_QTL	QTL_ID=5232;Name=Body weight (birth);Abbrev=BW;PUBMED_ID=18651874;trait_ID=153;trait=Body weight (birth);FlankMarker=SW1515;breed=large white,meishan（眉山猪）;VTO_name=body mass;CMO_name=body weight;Map_Type=Linkage;Model=Mendelian;Test_Base=Chromosome-wise;peak_cM=16.4;Significance=Significant;P-value=<0.05;F-Stat=4.66;Variance=1.47;Additive_Effect=0.05
1	7964370	252283830	Meat_and_Carcass_QTL	QTL_ID=5671;Name=Shoulder subcutaneous fat thickness;Abbrev=SHOUFATD;PUBMED_ID=17459017;trait_ID=321;trait=Shoulder subcutaneous fat thickness;FlankMarker=SW1824,SW1957;breed=duroc,pietrain;VTO_name=subcutaneous adipose thickness;Map_Type=Linkage;Model=Mendelian;Test_Base=Genome-wise;peak_cM=41.1;Significance=Significant;P-value=<0.01;F-Stat=10.05;Variance=3.42;Dominance_Effect=0.04;Additive_Effe…
1	7964370	257944209	Meat_and_Carcass_QTL	QTL_ID=5670;Name=Average backfat thickness;Abbrev=BFT;PUBMED_ID=17459017;trait_ID=2;trait=Average backfat thickness;FlankMarker=SW1824,S0155;breed=duroc,pietrain;VTO_name=subcutaneous adipose thickness;CMO_name=back fat thickness;Map_Type=Linkage;Model=Mendelian;Test_Base=Genome-wise;peak_cM=42.8;Significance=Significant;P-value=<0.01;F-Stat=10.59;Variance=3.59;Dominance_Effect=0.01;Additive_Effe…
1	24647055	257944209	Meat_and_Carcass_QTL	QTL_ID=5676;Name=Subcutanous fat area;Abbrev=FATAREA;PUBMED_ID=17459017;trait_ID=14;trait=Subcutanous fat area;FlankMarker=SWR2300,S0155;breed=duroc,pietrain;VTO_name=subcutaneous adipose amount;PTO_name=dressed carcass fat content;Map_Type=Linkage;Model=Mendelian;Test_Base=Genome-wise;peak_cM=45.2;Significance=Significant;P-value=<0.01;F-Stat=16.05;Variance=5.35;Dominance_Effect=-0.01;Additive_E…
1	16114132	252283830	Meat_and_Carcass_QTL	QTL_ID=5679;Name=Belly meat content;Abbrev=BYLEAN;PUBMED_ID=17459017;trait_ID=473;trait=Belly meat content;FlankMarker=SW1515,SW1957;breed=duroc,pietrain;PTO_name=belly muscle percentage;Map_Type=Linkage;Model=Mendelian;Test_Base=Genome-wise;peak_cM=46.1;Significance=Significant;P-value=<0.01;F-Stat=10.35;Variance=3.52;Dominance_Effect=-0.03;Additive_Effect=-0.70
1	20064508	274130998	Health_QTL	QTL_ID=15047;Name=White blood cell number;Abbrev=WBC;PUBMED_ID=22035003;trait_ID=99;trait=White blood cell number;FlankMarker=SW64,SW373;breed=Landrace,Korean native pig;VTO_name=leukocyte quantity;CMO_name=total white blood cell count;Map_Type=Linkage;Model=Mendelian;Test_Base=Genome-wise;peak_cM=52;Significance=Suggestive;LOD-score=2.4;F-Stat=11.1;Variance=1.5;Additive_Effect=0.708
1	20064508	210644363	Production_QTL	QTL_ID=29689;Name=Body weight (20 weeks);Abbrev=Wt;PUBMED_ID=24797173;trait_ID=803;trait=Body weight (20 weeks);FlankMarker=SW64,SW962;breed=Landrace,Korean native pig;VTO_name=body mass;CMO_name=body weight;Map_Type=Linkage;Model=Mendelian;Test_Base=Genome-wise;peak_cM=55;Significance=Significant;P-value=<0.05;F-Stat=14.3;Variance=1.4;Additive_Effect=-1.62
1	36144885	204653903	Health_QTL	QTL_ID=9658;Name=PRRSV antibody titer;Abbrev=PRRSVAB;PUBMED_ID=19490209;trait_ID=617;trait=PRRSV antibody titer;FlankMarker=SW1851;breed=duroc;VTO_name=blood immunoglobulin amount;CMO_name=antibody titer;Map_Type=Linkage;Model=Mendelian;Test_Base=Genome-wise;peak_cM=56.4;Significance=Significant;P-value=<0.01;F-Stat=15.0;Variance=16.3
1	52874641	233806417	Meat_and_Carcass_QTL	QTL_ID=12715;Name=External fat on ham;Abbrev=EFATHAM;PUBMED_ID=20667088;trait_ID=319;trait=External fat on ham;FlankMarker=SW2130;breed=meishan（眉山猪）,Wild boar;PTO_name=ham external fat weight;Map_Type=Linkage;Model=Mendelian;Test_Base=Genome-wise;peak_cM=57.2;Significance=Significant;P-value=<0.01;F-Stat=13.6;Variance=7.2;Dominance_Effect=0.03;Additive_Effect=-0.30
1	106187796	309614845	Meat_and_Carcass_eQTL	QTL_ID=8323;Name=Drip loss;Abbrev=DRIPL;PUBMED_ID=18671879;trait_ID=37;trait=Drip loss;breed=duroc,pietrain;PTO_name=meat water holding capacity;Map_Type=Linkage;Model=Mendelian;Test_Base=chromosome-wise;peak_cM=59;Significance=Significant;LOD-score=2.17;P-value=0.006792;F-Stat=5.36
1	2701298	274130998	Meat_and_Carcass_QTL	QTL_ID=38049;Name=Marbling;Abbrev=MARB;PUBMED_ID=25888076;trait_ID=17;trait=Marbling;FlankMarker=SW1514,SW373;breed=Landrace,Korean native pig;VTO_name=intramuscular adipose amount;PTO_name=intramuscular fat content;Map_Type=Linkage;Model=Mendelian;Test_Base=Genome-wise;peak_cM=62.1;Significance=Significant;P-value=<0.05;F-Stat=14.6;Variance=1.7;Additive_Effect=-0.171
1	105086765	274130998	Meat_and_Carcass_QTL	QTL_ID=5669;Name=Conductivity 24 hours postmortem (ham);Abbrev=cond;PUBMED_ID=17459017;trait_ID=410;trait=Conductivity 24 hours postmortem (ham);FlankMarker=S0312,SW373;breed=duroc,pietrain;VTO_name=skeletal muscle conductivity trait;PTO_name=meat conductivity;Map_Type=Linkage;Model=Mendelian;Test_Base=Genome-wise;peak_cM=63.5;Significance=Significant;P-value=<0.05;F-Stat=8.80;Variance=3.46;Domin…
1	35389848	228164160	Health_QTL	QTL_ID=4260;Name=CD2-positive leukocyte number;Abbrev=CD2L;PUBMED_ID=16026345;trait_ID=449;trait=CD2-positive leukocyte number;FlankMarker=S0008;VTO_name=leukocyte quantity;Map_Type=Linkage;peak_cM=63;Significance=Significant;P-value=<0.05;F-Stat=4.7;Additive_Effect=1.47
1	62261447	233806417	Exterior_QTL	QTL_ID=8908;Name=Front feet conformation;Abbrev=FRFEETC;PUBMED_ID=ISU0038;trait_ID=118;trait=Front feet conformation;FlankMarker=CGA,S0082;breed=large white,meishan（眉山猪）;VTO_name=forelimb conformation trait;Map_Type=Linkage;Model=Mendelian;Test_Base=Chromosome-wise;peak_cM=65.6;Significance=Significant;P-value=<0.05;F-Stat=6.25;Variance=0.035;Dominance_Effect=-0.006;Additive_Effect=0.204
1	106747450	233806417	Exterior_QTL	QTL_ID=5646;Name=Ear erectness;Abbrev=EARER;PUBMED_ID=17459018;trait_ID=136;trait=Ear erectness;FlankMarker=S0122,S0082;breed=large white,meishan（眉山猪）;VTO_name=outer ear prominence;Map_Type=Linkage;Model=Mendelian;Test_Base=Genome-wise;peak_cM=68.1;Significance=Significant;P-value=<0.01;F-Stat=17.33;Dominance_Effect=-0.15;Additive_Effect=0.18
1	35389848	230570794	Meat_and_Carcass_QTL	QTL_ID=79;Name=Muscle fat content;Abbrev=MFCON;PUBMED_ID=11471059;trait_ID=354;trait=Muscle fat content;FlankMarker=S0008,SW1616,SW1902;PTO_name=meat lipid content;Map_Type=Linkage;peak_cM=69.3;Significance=Suggestive;F-Stat=6.06;Variance=2.90;Dominance_Effect=0.13;Additive_Effect=0.08
1	63012552	226764071	Health_QTL	QTL_ID=6366;Name=Creatinine level;Abbrev=CREAT;PUBMED_ID=19016680;trait_ID=524;trait=Creatinine level;FlankMarker=SW1123,SW780;breed=meishan（眉山猪）,pietrain;VTO_name=blood creatinine amount;CMO_name=serum creatinine level;Map_Type=Linkage;Model=Mendelian;Test_Base=Chromosome-wise;peak_cM=69;Significance=Significant;P-value=<0.05;F-Stat=5.66;Variance=9.41;Dominance_Effect=6.38;Additive_Effect=7.14
1	154329026	210644363	Meat_and_Carcass_QTL	QTL_ID=5958;Name=Side fat thickness;Abbrev=BFS;PUBMED_ID=18712441;trait_ID=12;trait=Side fat thickness;FlankMarker=SW2166,S0113;breed=duroc,pietrain;VTO_name=subcutaneous adipose thickness;Map_Type=Linkage;Model=Mendelian;Test_Base=Chromosome-wise;peak_cM=72.4;Significance=Significant;P-value=<0.05;Variance=5.13;Dominance_Effect=-0.09;Additive_Effect=0.11
1	133275468	242497921	Health_QTL	QTL_ID=12312;Name=Platelet distribution width;Abbrev=PLDWID;PUBMED_ID=20584270;trait_ID=513;trait=Platelet distribution width;FlankMarker=SW2185,SW1020;breed=large white,Landrace;VTO_name=platelet size trait;CMO_name=platelet distribution width;Map_Type=Linkage;Model=Mendelian;Test_Base=Comparison-wise;peak_cM=75;Significance=Significant;P-value=1.48E-05;Likelihood_Ratio=22.24
1	77611099	234035171	Meat_and_Carcass_QTL	QTL_ID=29579;Name=Loin muscle depth;Abbrev=LMDEP;PUBMED_ID=24962532;trait_ID=220;trait=Loin muscle depth;FlankMarker=rs80854577,rs80792304;breed=duroc;VTO_name=longissimus thoracis muscle thickness;Map_Type=Genome;Model=Mendelian;Test_Base=Experiment-wise;peak_cM=75;Significance=Suggestive;P-value=<0.10
1	169149638	233806417	Meat_and_Carcass_QTL	QTL_ID=12742;Name=Fat to meat ratio;Abbrev=FMR;PUBMED_ID=20667088;trait_ID=652;trait=Fat to meat ratio;FlankMarker=SW307,S0082;breed=pietrain,Wild boar;PTO_name=dressed carcass fat-to-muscle ratio;Map_Type=Linkage;Model=Mendelian;Test_Base=Genome-wise;peak_cM=76.0;Significance=Significant;P-value=<0.01;F-Stat=10.6;Variance=6.0;Dominance_Effect=0.01;Additive_Effect=-0.06
1	105086765	210644363	Meat_and_Carcass_QTL	QTL_ID=5664;Name=PH for Longissmus dorsi;Abbrev=pH;PUBMED_ID=17459017;trait_ID=313;trait=PH for Longissmus dorsi;FlankMarker=S0312,S0113;breed=duroc,pietrain;VTO_name=muscle pH;PTO_name=meat pH;Map_Type=Linkage;Model=Mendelian;Test_Base=Genome-wise;peak_cM=76;Significance=Significant;P-value=<0.01;F-Stat=33.18;Variance=11.84;Dominance_Effect=-0.02;Additive_Effect=0.04
1	169149638	226764071	Meat_and_Carcass_QTL	QTL_ID=18028;Name=Adipocyte diameter;Abbrev=ADIPDI;PUBMED_ID=21926318;trait_ID=656;trait=Adipocyte diameter;FlankMarker=SW307,SW780;breed=meishan（眉山猪）,pietrain,Wild boar;VTO_name=white adipocyte size trait;CMO_name=adipocyte diameter;Map_Type=Linkage;Model=-;peak_cM=76.9;Significance=Significant;F-Stat=3.65
1	169149638	228164160	Meat_and_Carcass_QTL	QTL_ID=3640;Name=Loin muscle area;Abbrev=LMA;PUBMED_ID=17965327;trait_ID=86;trait=Loin muscle area;FlankMarker=SW974,S0331;VTO_name=longissimus thoracis muscle area;Map_Type=Linkage;peak_cM=77.3;Significance=Suggestive;F-Stat=8.83;Additive_Effect=-0.0055
1	162275821	311704372	Exterior_QTL	QTL_ID=8742;Name=Umbilical hernia;Abbrev=UMBHERN;PUBMED_ID=19359506;trait_ID=596;trait=Umbilical hernia;FlankMarker=S0313;breed=duroc,Erhualian（二花脸猪）;VTO_name=abdominal wall integrity trait;Map_Type=Linkage;Model=Mendelian;peak_cM=78.7;Significance=Significant;P-value=0.014
1	162073157	233806417	Meat_and_Carcass_QTL	QTL_ID=138;Name=Backfat at tenth rib;Abbrev=10RIBBFT;PUBMED_ID=10656927;trait_ID=7;trait=Backfat at tenth rib;FlankMarker=S0313,S0082;VTO_name=subcutaneous adipose thickness;CMO_name=back fat thickness, 10th rib;Map_Type=Linkage;peak_cM=79;Significance=Significant;P-value=< 0.001
1	162857849	233723456	Meat_and_Carcass_eQTL	QTL_ID=8348;Name=Drip loss;Abbrev=DRIPL;PUBMED_ID=18671879;trait_ID=37;trait=Drip loss;breed=duroc,pietrain;PTO_name=meat water holding capacity;Map_Type=Linkage;Model=Mendelian;Test_Base=chromosome-wise;peak_cM=79;Significance=Significant;LOD-score=2.15;P-value=0.007033;F-Stat=5.32
1	140728674	229018949	Meat_and_Carcass_QTL	QTL_ID=4020;Name=Marbling;Abbrev=MARB;PUBMED_ID=16783645;trait_ID=17;trait=Marbling;VTO_name=intramuscular adipose amount;PTO_name=intramuscular fat content;Map_Type=Linkage;peak_cM=80.2;P-value=<0.05
1	42824511	293329173	Meat_and_Carcass_QTL	QTL_ID=31809;Name=Skin thickness;Abbrev=SKINT;PUBMED_ID=24796629;trait_ID=198;trait=Skin thickness;breed=duroc,Erhualian（二花脸猪）;VTO_name=skin thickness;Map_Type=Linkage;Model=Mendelian;Test_Base=Chromosome-wise;peak_cM=80.4;Significance=Significant;P-value=<0.05;F-Stat=8.36;Variance=0.07;Dominance_Effect=0.26;Additive_Effect=0.10
1	169149638	257763699	Meat_and_Carcass_QTL	QTL_ID=44;Name=Backfat at last rib;Abbrev=LRIBF;PUBMED_ID=11471058;trait_ID=382;trait=Backfat at last rib;FlankMarker=S0331,S0113,S0320;VTO_name=subcutaneous adipose thickness;CMO_name=back fat thickness, last rib;Map_Type=Linkage;peak_cM=80.5;Significance=Suggestive;F-Stat=6.61;Variance=3.03;Dominance_Effect=0.06;Additive_Effect=0.04
1	108714563	220801047	Meat_and_Carcass_QTL	QTL_ID=3171;Name=Backfat weight;Abbrev=BFW;PUBMED_ID=16879346;trait_ID=221;trait=Backfat weight;FlankMarker=SW2035,SW962,SW1311;VTO_name=subcutaneous adipose mass;CMO_name=back fat weight;Map_Type=Linkage;peak_cM=80.5;Significance=Significant;F-Stat=10;Additive_Effect=1.0
1	85842604	257944209	Meat_and_Carcass_QTL	QTL_ID=651;Name=Backfat at rump;Abbrev=BFTR;PUBMED_ID=12081803;trait_ID=289;trait=Backfat at rump;FlankMarker=SW781,SW780,SW745;VTO_name=subcutaneous adipose thickness;CMO_name=back fat thickness;Map_Type=Linkage;peak_cM=81;Significance=Significant;LOD-score=4.100
1	168669767	210644363	Meat_and_Carcass_QTL	QTL_ID=1271;Name=Ham fat weight;Abbrev=HFATW;PUBMED_ID=16573530;trait_ID=466;trait=Ham fat weight;FlankMarker=S0113,SW1431,SPIPSU;PTO_name=ham fat weight;Map_Type=Linkage;peak_cM=81;Significance=Significant;F-Stat=8.4;Variance=0.16;Dominance_Effect=0.08;Additive_Effect=0.16
1	167392293	226764071	Meat_and_Carcass_QTL	QTL_ID=13264;Name=Liver weight;Abbrev=LIVWT;PUBMED_ID=20528845;trait_ID=322;trait=Liver weight;breed=duroc,Erhualian（二花脸猪）;VTO_name=liver mass;CMO_name=liver weight;Map_Type=Linkage;Model=Mendelian;Test_Base=Genome-wise;peak_cM=81.1;Significance=Significant;P-value=<0.05;F-Stat=11.2;Variance=2.2;Dominance_Effect=7.83;Additive_Effect=-42.00
1	105086765	228164160	Meat_and_Carcass_QTL	QTL_ID=3796;Name=Loin muscle area;Abbrev=LMA;PUBMED_ID=15318717;trait_ID=86;trait=Loin muscle area;FlankMarker=S0312,SW974;VTO_name=longissimus thoracis muscle area;Map_Type=Linkage;peak_cM=81.1;Significance=Significant;P-value=<0.01;F-Stat=13.6;Additive_Effect=0.97
1	96293184	247820666	Meat_and_Carcass_QTL	QTL_ID=2845;Name=Belly weight;Abbrev=BELLYWT;PUBMED_ID=16978171;trait_ID=74;trait=Belly weight;FlankMarker=SW1430,SWR982;PTO_name=belly weight;Map_Type=Linkage;peak_cM=83;Significance=Significant;F-Stat=12.19;Variance=6.9;Dominance_Effect=-0.15;Additive_Effect=-0.17
1	18004420	242497921	Health_QTL	QTL_ID=7592;Name=Melanoma susceptibility;Abbrev=MELAN;PUBMED_ID=17066441;trait_ID=553;trait=Melanoma susceptibility;FlankMarker=SW1020;CMO_name=disease process measurement;Map_Type=Linkage;Model=Mendelian;Test_Base=Chromosome-wise;peak_cM=85.0;Significance=Significant;P-value=<0.05
1	169149638	292955427	Production_QTL	QTL_ID=3914;Name=Average daily gain;Abbrev=ADG;PUBMED_ID=17121599;trait_ID=144;trait=Average daily gain;FlankMarker=S0331,SW1301;VTO_name=postnatal growth trait;CMO_name=average daily body weight gain;Map_Type=Linkage;peak_cM=86.1;Significance=Significant;P-value=<0.001
1	105086765	252283830	Meat_and_Carcass_QTL	QTL_ID=5667;Name=Meat color OPTO;Abbrev=COLORO;PUBMED_ID=17459017;trait_ID=362;trait=Meat color OPTO;FlankMarker=S0312,SW1957;breed=duroc,pietrain;PTO_name=meat color;Map_Type=Linkage;Model=Mendelian;Test_Base=Genome-wise;peak_cM=86;Significance=Significant;P-value=<0.01;F-Stat=12.59;Variance=4.85;Dominance_Effect=-0.82;Additive_Effect=1.66
1	133275468	220801047	Meat_and_Carcass_QTL	QTL_ID=45;Name=Backfat at last lumbar;Abbrev=LUMBF;PUBMED_ID=11471058;trait_ID=10;trait=Backfat at last lumbar;FlankMarker=SW2185,SWR982,SW1311;VTO_name=subcutaneous adipose thickness;CMO_name=back fat thickness, last lumbar vertebra;Map_Type=Linkage;peak_cM=86.2;Significance=Suggestive;F-Stat=6.96;Variance=3.12;Dominance_Effect=0.07;Additive_Effect=0.44
1	169149638	265323610	Meat_and_Carcass_QTL	QTL_ID=17996;Name=Average backfat thickness;Abbrev=BFT;PUBMED_ID=21926318;trait_ID=2;trait=Average backfat thickness;FlankMarker=SW307,SW803;breed=meishan（眉山猪）,pietrain,Wild boar;VTO_name=subcutaneous adipose thickness;CMO_name=back fat thickness;Map_Type=Linkage;Model=Mendelian;peak_cM=87;Significance=Significant;F-Stat=5.52
1	15380966	242497921	Health_QTL	QTL_ID=7567;Name=Melanoma susceptibility;Abbrev=MELAN;PUBMED_ID=17066441;trait_ID=553;trait=Melanoma susceptibility;FlankMarker=SW1020;CMO_name=disease process measurement;Map_Type=Linkage;Model=Mendelian;Test_Base=Chromosome-wise;peak_cM=88;Significance=Significant;P-value=<0.05
1	87993461	279498596	Production_QTL	QTL_ID=22269;Name=Average daily gain;Abbrev=ADG;PUBMED_ID=23840294;trait_ID=144;trait=Average daily gain;FlankMarker=rs80903424,rs80945046;breed=Yorkshire;VTO_name=postnatal growth trait;CMO_name=average daily body weight gain;Map_Type=Genome;Model=Mendelian;Test_Base=Experiment-wise;peak_cM=88;Significance=Suggestive;Variance=0.43
1	7964370	292955427	Production_QTL	QTL_ID=5680;Name=Average daily gain;Abbrev=ADG;PUBMED_ID=17459017;trait_ID=144;trait=Average daily gain;FlankMarker=SW1824,SW1301;breed=duroc,pietrain;VTO_name=postnatal growth trait;CMO_name=average daily body weight gain;Map_Type=Linkage;Model=Mendelian;Test_Base=Genome-wise;peak_cM=88.9;Significance=Significant;P-value=<0.01;F-Stat=9.01;Variance=3.17;Dominance_Effect=-29.11;Additive_Effect=17.…
1	162073157	257944209	Exterior_QTL	QTL_ID=8898;Name=Ear erectness;Abbrev=EARER;PUBMED_ID=19392826;trait_ID=136;trait=Ear erectness;FlankMarker=S0313,SW745;breed=duroc,Erhualian（二花脸猪）;VTO_name=outer ear prominence;Map_Type=Linkage;Model=Mendelian;Test_Base=Genome-wise;peak_cM=91.6;Significance=Significant;P-value=<0.01;F-Stat=39.45;Variance=3.28;Dominance_Effect=0.04;Additive_Effect=-0.24
1	163919363	234502051	Meat_and_Carcass_QTL	QTL_ID=432;Name=Head weight;Abbrev=HEADWT;PUBMED_ID=12486399;trait_ID=83;trait=Head weight;VTO_name=head mass;Map_Type=Linkage;Test_Base=Genome-wise;peak_cM=92;P-value=<0.001;F-Stat=14.50;Variance=7.80;Dominance_Effect=0.13;Additive_Effect=0.16
1	32319237	289379107	Exterior_QTL	QTL_ID=17635;Name=Front feet conformation;Abbrev=FRFEETC;PUBMED_ID=21418602;trait_ID=118;trait=Front feet conformation;FlankMarker=S0155;breed=duroc,pietrain;VTO_name=forelimb conformation trait;Map_Type=Linkage;Model=Mendelian;Test_Base=Chromosome-wise;peak_cM=93.9;Significance=Significant;P-value=<0.05;F-Stat=5.06;Variance=4.38;Dominance_Effect=0.16;Additive_Effect=-0.15
1	105873529	290457491	Reproduction_QTL	QTL_ID=5255;Name=Teat number;Abbrev=TNUM;PUBMED_ID=18651874;trait_ID=167;trait=Teat number;breed=large white,meishan（眉山猪）;VTO_name=nipple quantity;CMO_name=teat number;Map_Type=Linkage;Model=Mendelian;Test_Base=Genome-wise;peak_cM=115.9;Significance=Significant;P-value=<0.01;F-Stat=13.1;Variance=4.43
1	44131186	289788010	Meat_and_Carcass_QTL	QTL_ID=21206;Name=Backfat at rump;Abbrev=BFTR;PUBMED_ID=22497573;trait_ID=289;trait=Backfat at rump;breed=duroc,Erhualian（二花脸猪）;VTO_name=subcutaneous adipose thickness;CMO_name=back fat thickness;Map_Type=Linkage;Model=Mendelian;Test_Base=Genome-wise;peak_cM=118.3;Significance=Significant;P-value=<0.01;F-Stat=11.04;Variance=1.00;Dominance_Effect=0.03;Additive_Effect=-0.14
1	45939845	292033322	Reproduction_QTL	QTL_ID=5223;Name=Teat number;Abbrev=TNUM;PUBMED_ID=18651874;trait_ID=167;trait=Teat number;breed=large white,meishan（眉山猪）;VTO_name=nipple quantity;CMO_name=teat number;Map_Type=Linkage;Model=Mendelian;Test_Base=Genome-wise;peak_cM=121.3;Significance=Significant;P-value=<0.01;F-Stat=9.18;Variance=4.81;Dominance_Effect=0.05;Additive_Effect=0.53
1	108714563	293277782	Production_QTL	QTL_ID=5230;Name=Body weight (weaning);Abbrev=WWT;PUBMED_ID=18651874;trait_ID=199;trait=Body weight (weaning);breed=large white,meishan（眉山猪）;VTO_name=body mass;CMO_name=body weight;Map_Type=Linkage;Model=Mendelian;Test_Base=Genome-wise;peak_cM=125;Significance=Significant;P-value=<0.01;F-Stat=9.70;Variance=5.57;Dominance_Effect=0.36;Additive_Effect=-0.63
1	45762028	290786847	Meat_and_Carcass_QTL	QTL_ID=21207;Name=Leaf fat weight;Abbrev=LFW;PUBMED_ID=22497573;trait_ID=172;trait=Leaf fat weight;breed=duroc,Erhualian（二花脸猪）;VTO_name=internal adipose amount;Map_Type=Linkage;Model=Mendelian;Test_Base=Genome-wise;peak_cM=128.3;Significance=Significant;P-value=<0.01;F-Stat=10.62;Variance=1.06;Dominance_Effect=-0.01;Additive_Effect=-0.13
1	10067182	292041505	Meat_and_Carcass_QTL	QTL_ID=21208;Name=Backfat at last rib;Abbrev=LRIBF;PUBMED_ID=22497573;trait_ID=382;trait=Backfat at last rib;breed=duroc,Erhualian（二花脸猪）;VTO_name=subcutaneous adipose thickness;CMO_name=back fat thickness, last rib;Map_Type=Linkage;Model=Mendelian;Test_Base=Genome-wise;peak_cM=128.6;Significance=Significant;P-value=<0.01;F-Stat=11.86;Variance=1.32;Dominance_Effect=0.02;Additive_Effect=-0.13
1	8025530	292730648	Meat_and_Carcass_QTL	QTL_ID=21209;Name=Shoulder subcutaneous fat thickness;Abbrev=SHOUFATD;PUBMED_ID=22497573;trait_ID=321;trait=Shoulder subcutaneous fat thickness;breed=duroc,Erhualian（二花脸猪）;VTO_name=subcutaneous adipose thickness;Map_Type=Linkage;Model=Mendelian;Test_Base=Genome-wise;peak_cM=129.5;Significance=Significant;P-value=<0.05;F-Stat=9.46;Variance=1.21;Dominance_Effect=-0.03;Additive_Effect=-0.12
1	16114132	292187438	Meat_and_Carcass_QTL	QTL_ID=5217;Name=Shoulder subcutaneous fat thickness;Abbrev=SHOUFATD;PUBMED_ID=18651874;trait_ID=321;trait=Shoulder subcutaneous fat thickness;breed=large white,meishan（眉山猪）;VTO_name=subcutaneous adipose thickness;Map_Type=Linkage;Model=Mendelian;Test_Base=Genome-wise;peak_cM=130.2;Significance=Significant;P-value=<0.01;F-Stat=8.06;Variance=6.27;Dominance_Effect=-3.11;Additive_Effect=-1.87
1	24673417	292845492	Production_QTL	QTL_ID=5262;Name=Body weight (weaning);Abbrev=WWT;PUBMED_ID=18651874;trait_ID=199;trait=Body weight (weaning);breed=large white,meishan（眉山猪）;VTO_name=body mass;CMO_name=body weight;Map_Type=Linkage;Model=Mendelian;Test_Base=Genome-wise;peak_cM=136.7;Significance=Significant;P-value=<0.05;F-Stat=6.68;Variance=2.25
1	70361295	292707685	Meat_and_Carcass_QTL	QTL_ID=5206;Name=backfat at mid-back;Abbrev=BFM;PUBMED_ID=18651874;trait_ID=11;trait=backfat at mid-back;breed=large white,meishan（眉山猪）;VTO_name=subcutaneous adipose thickness;CMO_name=back fat thickness, midpoint;Map_Type=Linkage;Model=Mendelian;Test_Base=Genome-wise;peak_cM=138.9;Significance=Significant;P-value=<0.01;F-Stat=8.98;Variance=4.67;Dominance_Effect=-0.91;Additive_Effect=-1.44
1	16114132	292845492	Meat_and_Carcass_QTL	QTL_ID=5237;Name=backfat above muscle dorsi;Abbrev=SCF;PUBMED_ID=18651874;trait_ID=3;trait=backfat above muscle dorsi;breed=large white,meishan（眉山猪）;VTO_name=subcutaneous adipose thickness;CMO_name=back fat thickness;Map_Type=Linkage;Model=Mendelian;Test_Base=Chromosome-wise;peak_cM=140.4;Significance=Significant;P-value=<0.05;F-Stat=4.56;Variance=1.38
1	165580236	257944209	Reproduction_QTL	QTL_ID=7453;Name=Nonfunctional nipples;Abbrev=NNIP;PUBMED_ID=18219525;trait_ID=444;trait=Nonfunctional nipples;FlankMarker=S0155,SW1301;VTO_name=nonfunctional nipple quantity;Map_Type=Linkage;Model=Mendelian;Test_Base=Chromosome-wise;peak_cM=140.5;Significance=Significant;P-value=<0.01
1	168669767	170372732	Reproduction_Association	QTL_ID=3124;Name=Total number born alive;Abbrev=NBA;PUBMED_ID=16965408;trait_ID=157;trait=Total number born alive;FlankMarker=ESR;VTO_name=viable offspring quantity;Map_Type=Linkage;peak_cM=81.7;LS-means=12.6;P-value=<0.034
1	169007648	169984967	Production_QTL	QTL_ID=29535;Name=Average daily gain;Abbrev=ADG;PUBMED_ID=24962532;trait_ID=144;trait=Average daily gain;FlankMarker=rs80952670,rs81274011;breed=duroc;VTO_name=postnatal growth trait;CMO_name=average daily body weight gain;Map_Type=Genome;Model=Mendelian;Test_Base=Experiment-wise;peak_cM=81;Significance=Suggestive;P-value=<0.10
1	143819347	175004689	Meat_and_Carcass_QTL	QTL_ID=17789;Name=Average glycolytic potential;Abbrev=GLYPO;PUBMED_ID=21875434;trait_ID=47;trait=Average glycolytic potential;breed=duroc,large white,pietrain,Hampshire;VTO_name=glycolytic potential;Map_Type=Linkage;Model=Mendelian;Test_Base=Genome-wise;peak_cM=77.3;Significance=Significant;P-value=<0.05;Variance=15.9;Likelihood_Ratio=12.5
1	150567892	184999941	Meat_and_Carcass_QTL	QTL_ID=4017;Name=Muscle fat content;Abbrev=MFCON;PUBMED_ID=16783645;trait_ID=354;trait=Muscle fat content;PTO_name=meat lipid content;Map_Type=Linkage;peak_cM=81.0;P-value=<0.05
1	154143188	180898441	Meat_and_Carcass_QTL	QTL_ID=797;Name=Average backfat thickness;Abbrev=BFT;PUBMED_ID=ISU0006;trait_ID=2;trait=Average backfat thickness;FlankMarker=SW780;VTO_name=subcutaneous adipose thickness;CMO_name=back fat thickness;Map_Type=Linkage;peak_cM=81;Variance=8.4%
1	2701298	292955427	Meat_and_Carcass_QTL	QTL_ID=38073;Name=Muscle moisture percentage;Abbrev=MMP;PUBMED_ID=25888076;trait_ID=52;trait=Muscle moisture percentage;FlankMarker=SW1514,SW1301;breed=Landrace,Korean native pig;VTO_name=muscle water amount;PTO_name=meat water content;Map_Type=Linkage;Model=Mendelian;Test_Base=Chromosome-wise;peak_cM=1.6;Significance=Significant;P-value=<0.05;F-Stat=8.4;Variance=0.9;Additive_Effect=-0.181
1	16114132	289571736	Production_QTL	QTL_ID=5232;Name=Body weight (birth);Abbrev=BW;PUBMED_ID=18651874;trait_ID=153;trait=Body weight (birth);FlankMarker=SW1515;breed=large white,meishan（眉山猪）;VTO_name=body mass;CMO_name=body weight;Map_Type=Linkage;Model=Mendelian;Test_Base=Chromosome-wise;peak_cM=16.4;Significance=Significant;P-value=<0.05;F-Stat=4.66;Variance=1.47;Additive_Effect=0.05
1	7964370	252283830	Meat_and_Carcass_QTL	QTL_ID=5671;Name=Shoulder subcutaneous fat thickness;Abbrev=SHOUFATD;PUBMED_ID=17459017;trait_ID=321;trait=Shoulder subcutaneous fat thickness;FlankMarker=SW1824,SW1957;breed=duroc,pietrain;VTO_name=subcutaneous adipose thickness;Map_Type=Linkage;Model=Mendelian;Test_Base=Genome-wise;peak_cM=41.1;Significance=Significant;P-value=<0.01;F-Stat=10.05;Variance=3.42;Dominance_Effect=0.04;Additive_Effe…
1	7964370	257944209	Meat_and_Carcass_QTL	QTL_ID=5670;Name=Average backfat thickness;Abbrev=BFT;PUBMED_ID=17459017;trait_ID=2;trait=Average backfat thickness;FlankMarker=SW1824,S0155;breed=duroc,pietrain;VTO_name=subcutaneous adipose thickness;CMO_name=back fat thickness;Map_Type=Linkage;Model=Mendelian;Test_Base=Genome-wise;peak_cM=42.8;Significance=Significant;P-value=<0.01;F-Stat=10.59;Variance=3.59;Dominance_Effect=0.01;Additive_Effe…
1	24647055	257944209	Meat_and_Carcass_QTL	QTL_ID=5676;Name=Subcutanous fat area;Abbrev=FATAREA;PUBMED_ID=17459017;trait_ID=14;trait=Subcutanous fat area;FlankMarker=SWR2300,S0155;breed=duroc,pietrain;VTO_name=subcutaneous adipose amount;PTO_name=dressed carcass fat content;Map_Type=Linkage;Model=Mendelian;Test_Base=Genome-wise;peak_cM=45.2;Significance=Significant;P-value=<0.01;F-Stat=16.05;Variance=5.35;Dominance_Effect=-0.01;Additive_E…
1	16114132	252283830	Meat_and_Carcass_QTL	QTL_ID=5679;Name=Belly meat content;Abbrev=BYLEAN;PUBMED_ID=17459017;trait_ID=473;trait=Belly meat content;FlankMarker=SW1515,SW1957;breed=duroc,pietrain;PTO_name=belly muscle percentage;Map_Type=Linkage;Model=Mendelian;Test_Base=Genome-wise;peak_cM=46.1;Significance=Significant;P-value=<0.01;F-Stat=10.35;Variance=3.52;Dominance_Effect=-0.03;Additive_Effect=-0.70
1	20064508	274130998	Health_QTL	QTL_ID=15047;Name=White blood cell number;Abbrev=WBC;PUBMED_ID=22035003;trait_ID=99;trait=White blood cell number;FlankMarker=SW64,SW373;breed=Landrace,Korean native pig;VTO_name=leukocyte quantity;CMO_name=total white blood cell count;Map_Type=Linkage;Model=Mendelian;Test_Base=Genome-wise;peak_cM=52;Significance=Suggestive;LOD-score=2.4;F-Stat=11.1;Variance=1.5;Additive_Effect=0.708
1	20064508	210644363	Production_QTL	QTL_ID=29689;Name=Body weight (20 weeks);Abbrev=Wt;PUBMED_ID=24797173;trait_ID=803;trait=Body weight (20 weeks);FlankMarker=SW64,SW962;breed=Landrace,Korean native pig;VTO_name=body mass;CMO_name=body weight;Map_Type=Linkage;Model=Mendelian;Test_Base=Genome-wise;peak_cM=55;Significance=Significant;P-value=<0.05;F-Stat=14.3;Variance=1.4;Additive_Effect=-1.62
1	36144885	204653903	Health_QTL	QTL_ID=9658;Name=PRRSV antibody titer;Abbrev=PRRSVAB;PUBMED_ID=19490209;trait_ID=617;trait=PRRSV antibody titer;FlankMarker=SW1851;breed=duroc;VTO_name=blood immunoglobulin amount;CMO_name=antibody titer;Map_Type=Linkage;Model=Mendelian;Test_Base=Genome-wise;peak_cM=56.4;Significance=Significant;P-value=<0.01;F-Stat=15.0;Variance=16.3
1	52874641	233806417	Meat_and_Carcass_QTL	QTL_ID=12715;Name=External fat on ham;Abbrev=EFATHAM;PUBMED_ID=20667088;trait_ID=319;trait=External fat on ham;FlankMarker=SW2130;breed=meishan（眉山猪）,Wild boar;PTO_name=ham external fat weight;Map_Type=Linkage;Model=Mendelian;Test_Base=Genome-wise;peak_cM=57.2;Significance=Significant;P-value=<0.01;F-Stat=13.6;Variance=7.2;Dominance_Effect=0.03;Additive_Effect=-0.30
1	106187796	309614845	Meat_and_Carcass_eQTL	QTL_ID=8323;Name=Drip loss;Abbrev=DRIPL;PUBMED_ID=18671879;trait_ID=37;trait=Drip loss;breed=duroc,pietrain;PTO_name=meat water holding capacity;Map_Type=Linkage;Model=Mendelian;Test_Base=chromosome-wise;peak_cM=59;Significance=Significant;LOD-score=2.17;P-value=0.006792;F-Stat=5.36
1	2701298	274130998	Meat_and_Carcass_QTL	QTL_ID=38049;Name=Marbling;Abbrev=MARB;PUBMED_ID=25888076;trait_ID=17;trait=Marbling;FlankMarker=SW1514,SW373;breed=Landrace,Korean native pig;VTO_name=intramuscular adipose amount;PTO_name=intramuscular fat content;Map_Type=Linkage;Model=Mendelian;Test_Base=Genome-wise;peak_cM=62.1;Significance=Significant;P-value=<0.05;F-Stat=14.6;Variance=1.7;Additive_Effect=-0.171
1	105086765	274130998	Meat_and_Carcass_QTL	QTL_ID=5669;Name=Conductivity 24 hours postmortem (ham);Abbrev=cond;PUBMED_ID=17459017;trait_ID=410;trait=Conductivity 24 hours postmortem (ham);FlankMarker=S0312,SW373;breed=duroc,pietrain;VTO_name=skeletal muscle conductivity trait;PTO_name=meat conductivity;Map_Type=Linkage;Model=Mendelian;Test_Base=Genome-wise;peak_cM=63.5;Significance=Significant;P-value=<0.05;F-Stat=8.80;Variance=3.46;Domin…
1	35389848	228164160	Health_QTL	QTL_ID=4260;Name=CD2-positive leukocyte number;Abbrev=CD2L;PUBMED_ID=16026345;trait_ID=449;trait=CD2-positive leukocyte number;FlankMarker=S0008;VTO_name=leukocyte quantity;Map_Type=Linkage;peak_cM=63;Significance=Significant;P-value=<0.05;F-Stat=4.7;Additive_Effect=1.47
1	62261447	233806417	Exterior_QTL	QTL_ID=8908;Name=Front feet conformation;Abbrev=FRFEETC;PUBMED_ID=ISU0038;trait_ID=118;trait=Front feet conformation;FlankMarker=CGA,S0082;breed=large white,meishan（眉山猪）;VTO_name=forelimb conformation trait;Map_Type=Linkage;Model=Mendelian;Test_Base=Chromosome-wise;peak_cM=65.6;Significance=Significant;P-value=<0.05;F-Stat=6.25;Variance=0.035;Dominance_Effect=-0.006;Additive_Effect=0.204
1	106747450	233806417	Exterior_QTL	QTL_ID=5646;Name=Ear erectness;Abbrev=EARER;PUBMED_ID=17459018;trait_ID=136;trait=Ear erectness;FlankMarker=S0122,S0082;breed=large white,meishan（眉山猪）;VTO_name=outer ear prominence;Map_Type=Linkage;Model=Mendelian;Test_Base=Genome-wise;peak_cM=68.1;Significance=Significant;P-value=<0.01;F-Stat=17.33;Dominance_Effect=-0.15;Additive_Effect=0.18
1	35389848	230570794	Meat_and_Carcass_QTL	QTL_ID=79;Name=Muscle fat content;Abbrev=MFCON;PUBMED_ID=11471059;trait_ID=354;trait=Muscle fat content;FlankMarker=S0008,SW1616,SW1902;PTO_name=meat lipid content;Map_Type=Linkage;peak_cM=69.3;Significance=Suggestive;F-Stat=6.06;Variance=2.90;Dominance_Effect=0.13;Additive_Effect=0.08
1	63012552	226764071	Health_QTL	QTL_ID=6366;Name=Creatinine level;Abbrev=CREAT;PUBMED_ID=19016680;trait_ID=524;trait=Creatinine level;FlankMarker=SW1123,SW780;breed=meishan（眉山猪）,pietrain;VTO_name=blood creatinine amount;CMO_name=serum creatinine level;Map_Type=Linkage;Model=Mendelian;Test_Base=Chromosome-wise;peak_cM=69;Significance=Significant;P-value=<0.05;F-Stat=5.66;Variance=9.41;Dominance_Effect=6.38;Additive_Effect=7.14
1	154329026	210644363	Meat_and_Carcass_QTL	QTL_ID=5958;Name=Side fat thickness;Abbrev=BFS;PUBMED_ID=18712441;trait_ID=12;trait=Side fat thickness;FlankMarker=SW2166,S0113;breed=duroc,pietrain;VTO_name=subcutaneous adipose thickness;Map_Type=Linkage;Model=Mendelian;Test_Base=Chromosome-wise;peak_cM=72.4;Significance=Significant;P-value=<0.05;Variance=5.13;Dominance_Effect=-0.09;Additive_Effect=0.11
1	133275468	242497921	Health_QTL	QTL_ID=12312;Name=Platelet distribution width;Abbrev=PLDWID;PUBMED_ID=20584270;trait_ID=513;trait=Platelet distribution width;FlankMarker=SW2185,SW1020;breed=large white,Landrace;VTO_name=platelet size trait;CMO_name=platelet distribution width;Map_Type=Linkage;Model=Mendelian;Test_Base=Comparison-wise;peak_cM=75;Significance=Significant;P-value=1.48E-05;Likelihood_Ratio=22.24
1	77611099	234035171	Meat_and_Carcass_QTL	QTL_ID=29579;Name=Loin muscle depth;Abbrev=LMDEP;PUBMED_ID=24962532;trait_ID=220;trait=Loin muscle depth;FlankMarker=rs80854577,rs80792304;breed=duroc;VTO_name=longissimus thoracis muscle thickness;Map_Type=Genome;Model=Mendelian;Test_Base=Experiment-wise;peak_cM=75;Significance=Suggestive;P-value=<0.10
1	169149638	233806417	Meat_and_Carcass_QTL	QTL_ID=12742;Name=Fat to meat ratio;Abbrev=FMR;PUBMED_ID=20667088;trait_ID=652;trait=Fat to meat ratio;FlankMarker=SW307,S0082;breed=pietrain,Wild boar;PTO_name=dressed carcass fat-to-muscle ratio;Map_Type=Linkage;Model=Mendelian;Test_Base=Genome-wise;peak_cM=76.0;Significance=Significant;P-value=<0.01;F-Stat=10.6;Variance=6.0;Dominance_Effect=0.01;Additive_Effect=-0.06
1	105086765	210644363	Meat_and_Carcass_QTL	QTL_ID=5664;Name=PH for Longissmus dorsi;Abbrev=pH;PUBMED_ID=17459017;trait_ID=313;trait=PH for Longissmus dorsi;FlankMarker=S0312,S0113;breed=duroc,pietrain;VTO_name=muscle pH;PTO_name=meat pH;Map_Type=Linkage;Model=Mendelian;Test_Base=Genome-wise;peak_cM=76;Significance=Significant;P-value=<0.01;F-Stat=33.18;Variance=11.84;Dominance_Effect=-0.02;Additive_Effect=0.04
1	169149638	226764071	Meat_and_Carcass_QTL	QTL_ID=18028;Name=Adipocyte diameter;Abbrev=ADIPDI;PUBMED_ID=21926318;trait_ID=656;trait=Adipocyte diameter;FlankMarker=SW307,SW780;breed=meishan（眉山猪）,pietrain,Wild boar;VTO_name=white adipocyte size trait;CMO_name=adipocyte diameter;Map_Type=Linkage;Model=-;peak_cM=76.9;Significance=Significant;F-Stat=3.65
1	169149638	228164160	Meat_and_Carcass_QTL	QTL_ID=3640;Name=Loin muscle area;Abbrev=LMA;PUBMED_ID=17965327;trait_ID=86;trait=Loin muscle area;FlankMarker=SW974,S0331;VTO_name=longissimus thoracis muscle area;Map_Type=Linkage;peak_cM=77.3;Significance=Suggestive;F-Stat=8.83;Additive_Effect=-0.0055
1	162275821	311704372	Exterior_QTL	QTL_ID=8742;Name=Umbilical hernia;Abbrev=UMBHERN;PUBMED_ID=19359506;trait_ID=596;trait=Umbilical hernia;FlankMarker=S0313;breed=duroc,Erhualian（二花脸猪）;VTO_name=abdominal wall integrity trait;Map_Type=Linkage;Model=Mendelian;peak_cM=78.7;Significance=Significant;P-value=0.014
1	162073157	233806417	Meat_and_Carcass_QTL	QTL_ID=138;Name=Backfat at tenth rib;Abbrev=10RIBBFT;PUBMED_ID=10656927;trait_ID=7;trait=Backfat at tenth rib;FlankMarker=S0313,S0082;VTO_name=subcutaneous adipose thickness;CMO_name=back fat thickness, 10th rib;Map_Type=Linkage;peak_cM=79;Significance=Significant;P-value=< 0.001
1	162857849	233723456	Meat_and_Carcass_eQTL	QTL_ID=8348;Name=Drip loss;Abbrev=DRIPL;PUBMED_ID=18671879;trait_ID=37;trait=Drip loss;breed=duroc,pietrain;PTO_name=meat water holding capacity;Map_Type=Linkage;Model=Mendelian;Test_Base=chromosome-wise;peak_cM=79;Significance=Significant;LOD-score=2.15;P-value=0.007033;F-Stat=5.32
1	140728674	229018949	Meat_and_Carcass_QTL	QTL_ID=4020;Name=Marbling;Abbrev=MARB;PUBMED_ID=16783645;trait_ID=17;trait=Marbling;VTO_name=intramuscular adipose amount;PTO_name=intramuscular fat content;Map_Type=Linkage;peak_cM=80.2;P-value=<0.05
1	42824511	293329173	Meat_and_Carcass_QTL	QTL_ID=31809;Name=Skin thickness;Abbrev=SKINT;PUBMED_ID=24796629;trait_ID=198;trait=Skin thickness;breed=duroc,Erhualian（二花脸猪）;VTO_name=skin thickness;Map_Type=Linkage;Model=Mendelian;Test_Base=Chromosome-wise;peak_cM=80.4;Significance=Significant;P-value=<0.05;F-Stat=8.36;Variance=0.07;Dominance_Effect=0.26;Additive_Effect=0.10
1	169149638	257763699	Meat_and_Carcass_QTL	QTL_ID=44;Name=Backfat at last rib;Abbrev=LRIBF;PUBMED_ID=11471058;trait_ID=382;trait=Backfat at last rib;FlankMarker=S0331,S0113,S0320;VTO_name=subcutaneous adipose thickness;CMO_name=back fat thickness, last rib;Map_Type=Linkage;peak_cM=80.5;Significance=Suggestive;F-Stat=6.61;Variance=3.03;Dominance_Effect=0.06;Additive_Effect=0.04
1	108714563	220801047	Meat_and_Carcass_QTL	QTL_ID=3171;Name=Backfat weight;Abbrev=BFW;PUBMED_ID=16879346;trait_ID=221;trait=Backfat weight;FlankMarker=SW2035,SW962,SW1311;VTO_name=subcutaneous adipose mass;CMO_name=back fat weight;Map_Type=Linkage;peak_cM=80.5;Significance=Significant;F-Stat=10;Additive_Effect=1.0
1	85842604	257944209	Meat_and_Carcass_QTL	QTL_ID=651;Name=Backfat at rump;Abbrev=BFTR;PUBMED_ID=12081803;trait_ID=289;trait=Backfat at rump;FlankMarker=SW781,SW780,SW745;VTO_name=subcutaneous adipose thickness;CMO_name=back fat thickness;Map_Type=Linkage;peak_cM=81;Significance=Significant;LOD-score=4.100
1	168669767	210644363	Meat_and_Carcass_QTL	QTL_ID=1271;Name=Ham fat weight;Abbrev=HFATW;PUBMED_ID=16573530;trait_ID=466;trait=Ham fat weight;FlankMarker=S0113,SW1431,SPIPSU;PTO_name=ham fat weight;Map_Type=Linkage;peak_cM=81;Significance=Significant;F-Stat=8.4;Variance=0.16;Dominance_Effect=0.08;Additive_Effect=0.16
1	167392293	226764071	Meat_and_Carcass_QTL	QTL_ID=13264;Name=Liver weight;Abbrev=LIVWT;PUBMED_ID=20528845;trait_ID=322;trait=Liver weight;breed=duroc,Erhualian（二花脸猪）;VTO_name=liver mass;CMO_name=liver weight;Map_Type=Linkage;Model=Mendelian;Test_Base=Genome-wise;peak_cM=81.1;Significance=Significant;P-value=<0.05;F-Stat=11.2;Variance=2.2;Dominance_Effect=7.83;Additive_Effect=-42.00
1	105086765	228164160	Meat_and_Carcass_QTL	QTL_ID=3796;Name=Loin muscle area;Abbrev=LMA;PUBMED_ID=15318717;trait_ID=86;trait=Loin muscle area;FlankMarker=S0312,SW974;VTO_name=longissimus thoracis muscle area;Map_Type=Linkage;peak_cM=81.1;Significance=Significant;P-value=<0.01;F-Stat=13.6;Additive_Effect=0.97
1	96293184	247820666	Meat_and_Carcass_QTL	QTL_ID=2845;Name=Belly weight;Abbrev=BELLYWT;PUBMED_ID=16978171;trait_ID=74;trait=Belly weight;FlankMarker=SW1430,SWR982;PTO_name=belly weight;Map_Type=Linkage;peak_cM=83;Significance=Significant;F-Stat=12.19;Variance=6.9;Dominance_Effect=-0.15;Additive_Effect=-0.17
1	18004420	242497921	Health_QTL	QTL_ID=7592;Name=Melanoma susceptibility;Abbrev=MELAN;PUBMED_ID=17066441;trait_ID=553;trait=Melanoma susceptibility;FlankMarker=SW1020;CMO_name=disease process measurement;Map_Type=Linkage;Model=Mendelian;Test_Base=Chromosome-wise;peak_cM=85.0;Significance=Significant;P-value=<0.05
1	169149638	292955427	Production_QTL	QTL_ID=3914;Name=Average daily gain;Abbrev=ADG;PUBMED_ID=17121599;trait_ID=144;trait=Average daily gain;FlankMarker=S0331,SW1301;VTO_name=postnatal growth trait;CMO_name=average daily body weight gain;Map_Type=Linkage;peak_cM=86.1;Significance=Significant;P-value=<0.001
1	105086765	252283830	Meat_and_Carcass_QTL	QTL_ID=5667;Name=Meat color OPTO;Abbrev=COLORO;PUBMED_ID=17459017;trait_ID=362;trait=Meat color OPTO;FlankMarker=S0312,SW1957;breed=duroc,pietrain;PTO_name=meat color;Map_Type=Linkage;Model=Mendelian;Test_Base=Genome-wise;peak_cM=86;Significance=Significant;P-value=<0.01;F-Stat=12.59;Variance=4.85;Dominance_Effect=-0.82;Additive_Effect=1.66
1	133275468	220801047	Meat_and_Carcass_QTL	QTL_ID=45;Name=Backfat at last lumbar;Abbrev=LUMBF;PUBMED_ID=11471058;trait_ID=10;trait=Backfat at last lumbar;FlankMarker=SW2185,SWR982,SW1311;VTO_name=subcutaneous adipose thickness;CMO_name=back fat thickness, last lumbar vertebra;Map_Type=Linkage;peak_cM=86.2;Significance=Suggestive;F-Stat=6.96;Variance=3.12;Dominance_Effect=0.07;Additive_Effect=0.44
1	169149638	265323610	Meat_and_Carcass_QTL	QTL_ID=17996;Name=Average backfat thickness;Abbrev=BFT;PUBMED_ID=21926318;trait_ID=2;trait=Average backfat thickness;FlankMarker=SW307,SW803;breed=meishan（眉山猪）,pietrain,Wild boar;VTO_name=subcutaneous adipose thickness;CMO_name=back fat thickness;Map_Type=Linkage;Model=Mendelian;peak_cM=87;Significance=Significant;F-Stat=5.52
1	15380966	242497921	Health_QTL	QTL_ID=7567;Name=Melanoma susceptibility;Abbrev=MELAN;PUBMED_ID=17066441;trait_ID=553;trait=Melanoma susceptibility;FlankMarker=SW1020;CMO_name=disease process measurement;Map_Type=Linkage;Model=Mendelian;Test_Base=Chromosome-wise;peak_cM=88;Significance=Significant;P-value=<0.05
1	87993461	279498596	Production_QTL	QTL_ID=22269;Name=Average daily gain;Abbrev=ADG;PUBMED_ID=23840294;trait_ID=144;trait=Average daily gain;FlankMarker=rs80903424,rs80945046;breed=Yorkshire;VTO_name=postnatal growth trait;CMO_name=average daily body weight gain;Map_Type=Genome;Model=Mendelian;Test_Base=Experiment-wise;peak_cM=88;Significance=Suggestive;Variance=0.43
1	7964370	292955427	Production_QTL	QTL_ID=5680;Name=Average daily gain;Abbrev=ADG;PUBMED_ID=17459017;trait_ID=144;trait=Average daily gain;FlankMarker=SW1824,SW1301;breed=duroc,pietrain;VTO_name=postnatal growth trait;CMO_name=average daily body weight gain;Map_Type=Linkage;Model=Mendelian;Test_Base=Genome-wise;peak_cM=88.9;Significance=Significant;P-value=<0.01;F-Stat=9.01;Variance=3.17;Dominance_Effect=-29.11;Additive_Effect=17.…
1	162073157	257944209	Exterior_QTL	QTL_ID=8898;Name=Ear erectness;Abbrev=EARER;PUBMED_ID=19392826;trait_ID=136;trait=Ear erectness;FlankMarker=S0313,SW745;breed=duroc,Erhualian（二花脸猪）;VTO_name=outer ear prominence;Map_Type=Linkage;Model=Mendelian;Test_Base=Genome-wise;peak_cM=91.6;Significance=Significant;P-value=<0.01;F-Stat=39.45;Variance=3.28;Dominance_Effect=0.04;Additive_Effect=-0.24
1	163919363	234502051	Meat_and_Carcass_QTL	QTL_ID=432;Name=Head weight;Abbrev=HEADWT;PUBMED_ID=12486399;trait_ID=83;trait=Head weight;VTO_name=head mass;Map_Type=Linkage;Test_Base=Genome-wise;peak_cM=92;P-value=<0.001;F-Stat=14.50;Variance=7.80;Dominance_Effect=0.13;Additive_Effect=0.16
1	32319237	289379107	Exterior_QTL	QTL_ID=17635;Name=Front feet conformation;Abbrev=FRFEETC;PUBMED_ID=21418602;trait_ID=118;trait=Front feet conformation;FlankMarker=S0155;breed=duroc,pietrain;VTO_name=forelimb conformation trait;Map_Type=Linkage;Model=Mendelian;Test_Base=Chromosome-wise;peak_cM=93.9;Significance=Significant;P-value=<0.05;F-Stat=5.06;Variance=4.38;Dominance_Effect=0.16;Additive_Effect=-0.15
1	105873529	290457491	Reproduction_QTL	QTL_ID=5255;Name=Teat number;Abbrev=TNUM;PUBMED_ID=18651874;trait_ID=167;trait=Teat number;breed=large white,meishan（眉山猪）;VTO_name=nipple quantity;CMO_name=teat number;Map_Type=Linkage;Model=Mendelian;Test_Base=Genome-wise;peak_cM=115.9;Significance=Significant;P-value=<0.01;F-Stat=13.1;Variance=4.43
1	44131186	289788010	Meat_and_Carcass_QTL	QTL_ID=21206;Name=Backfat at rump;Abbrev=BFTR;PUBMED_ID=22497573;trait_ID=289;trait=Backfat at rump;breed=duroc,Erhualian（二花脸猪）;VTO_name=subcutaneous adipose thickness;CMO_name=back fat thickness;Map_Type=Linkage;Model=Mendelian;Test_Base=Genome-wise;peak_cM=118.3;Significance=Significant;P-value=<0.01;F-Stat=11.04;Variance=1.00;Dominance_Effect=0.03;Additive_Effect=-0.14
1	45939845	292033322	Reproduction_QTL	QTL_ID=5223;Name=Teat number;Abbrev=TNUM;PUBMED_ID=18651874;trait_ID=167;trait=Teat number;breed=large white,meishan（眉山猪）;VTO_name=nipple quantity;CMO_name=teat number;Map_Type=Linkage;Model=Mendelian;Test_Base=Genome-wise;peak_cM=121.3;Significance=Significant;P-value=<0.01;F-Stat=9.18;Variance=4.81;Dominance_Effect=0.05;Additive_Effect=0.53
1	108714563	293277782	Production_QTL	QTL_ID=5230;Name=Body weight (weaning);Abbrev=WWT;PUBMED_ID=18651874;trait_ID=199;trait=Body weight (weaning);breed=large white,meishan（眉山猪）;VTO_name=body mass;CMO_name=body weight;Map_Type=Linkage;Model=Mendelian;Test_Base=Genome-wise;peak_cM=125;Significance=Significant;P-value=<0.01;F-Stat=9.70;Variance=5.57;Dominance_Effect=0.36;Additive_Effect=-0.63
1	45762028	290786847	Meat_and_Carcass_QTL	QTL_ID=21207;Name=Leaf fat weight;Abbrev=LFW;PUBMED_ID=22497573;trait_ID=172;trait=Leaf fat weight;breed=duroc,Erhualian（二花脸猪）;VTO_name=internal adipose amount;Map_Type=Linkage;Model=Mendelian;Test_Base=Genome-wise;peak_cM=128.3;Significance=Significant;P-value=<0.01;F-Stat=10.62;Variance=1.06;Dominance_Effect=-0.01;Additive_Effect=-0.13
1	10067182	292041505	Meat_and_Carcass_QTL	QTL_ID=21208;Name=Backfat at last rib;Abbrev=LRIBF;PUBMED_ID=22497573;trait_ID=382;trait=Backfat at last rib;breed=duroc,Erhualian（二花脸猪）;VTO_name=subcutaneous adipose thickness;CMO_name=back fat thickness, last rib;Map_Type=Linkage;Model=Mendelian;Test_Base=Genome-wise;peak_cM=128.6;Significance=Significant;P-value=<0.01;F-Stat=11.86;Variance=1.32;Dominance_Effect=0.02;Additive_Effect=-0.13
1	8025530	292730648	Meat_and_Carcass_QTL	QTL_ID=21209;Name=Shoulder subcutaneous fat thickness;Abbrev=SHOUFATD;PUBMED_ID=22497573;trait_ID=321;trait=Shoulder subcutaneous fat thickness;breed=duroc,Erhualian（二花脸猪）;VTO_name=subcutaneous adipose thickness;Map_Type=Linkage;Model=Mendelian;Test_Base=Genome-wise;peak_cM=129.5;Significance=Significant;P-value=<0.05;F-Stat=9.46;Variance=1.21;Dominance_Effect=-0.03;Additive_Effect=-0.12
1	16114132	292187438	Meat_and_Carcass_QTL	QTL_ID=5217;Name=Shoulder subcutaneous fat thickness;Abbrev=SHOUFATD;PUBMED_ID=18651874;trait_ID=321;trait=Shoulder subcutaneous fat thickness;breed=large white,meishan（眉山猪）;VTO_name=subcutaneous adipose thickness;Map_Type=Linkage;Model=Mendelian;Test_Base=Genome-wise;peak_cM=130.2;Significance=Significant;P-value=<0.01;F-Stat=8.06;Variance=6.27;Dominance_Effect=-3.11;Additive_Effect=-1.87
1	24673417	292845492	Production_QTL	QTL_ID=5262;Name=Body weight (weaning);Abbrev=WWT;PUBMED_ID=18651874;trait_ID=199;trait=Body weight (weaning);breed=large white,meishan（眉山猪）;VTO_name=body mass;CMO_name=body weight;Map_Type=Linkage;Model=Mendelian;Test_Base=Genome-wise;peak_cM=136.7;Significance=Significant;P-value=<0.05;F-Stat=6.68;Variance=2.25
1	70361295	292707685	Meat_and_Carcass_QTL	QTL_ID=5206;Name=backfat at mid-back;Abbrev=BFM;PUBMED_ID=18651874;trait_ID=11;trait=backfat at mid-back;breed=large white,meishan（眉山猪）;VTO_name=subcutaneous adipose thickness;CMO_name=back fat thickness, midpoint;Map_Type=Linkage;Model=Mendelian;Test_Base=Genome-wise;peak_cM=138.9;Significance=Significant;P-value=<0.01;F-Stat=8.98;Variance=4.67;Dominance_Effect=-0.91;Additive_Effect=-1.44
1	16114132	292845492	Meat_and_Carcass_QTL	QTL_ID=5237;Name=backfat above muscle dorsi;Abbrev=SCF;PUBMED_ID=18651874;trait_ID=3;trait=backfat above muscle dorsi;breed=large white,meishan（眉山猪）;VTO_name=subcutaneous adipose thickness;CMO_name=back fat thickness;Map_Type=Linkage;Model=Mendelian;Test_Base=Chromosome-wise;peak_cM=140.4;Significance=Significant;P-value=<0.05;F-Stat=4.56;Variance=1.38
1	165580236	257944209	Reproduction_QTL	QTL_ID=7453;Name=Nonfunctional nipples;Abbrev=NNIP;PUBMED_ID=18219525;trait_ID=444;trait=Nonfunctional nipples;FlankMarker=S0155,SW1301;VTO_name=nonfunctional nipple quantity;Map_Type=Linkage;Model=Mendelian;Test_Base=Chromosome-wise;peak_cM=140.5;Significance=Significant;P-value=<0.01
1	168669767	170372732	Reproduction_Association	QTL_ID=3124;Name=Total number born alive;Abbrev=NBA;PUBMED_ID=16965408;trait_ID=157;trait=Total number born alive;FlankMarker=ESR;VTO_name=viable offspring quantity;Map_Type=Linkage;peak_cM=81.7;LS-means=12.6;P-value=<0.034
1	169007648	169984967	Production_QTL	QTL_ID=29535;Name=Average daily gain;Abbrev=ADG;PUBMED_ID=24962532;trait_ID=144;trait=Average daily gain;FlankMarker=rs80952670,rs81274011;breed=duroc;VTO_name=postnatal growth trait;CMO_name=average daily body weight gain;Map_Type=Genome;Model=Mendelian;Test_Base=Experiment-wise;peak_cM=81;Significance=Suggestive;P-value=<0.10
1	143819347	175004689	Meat_and_Carcass_QTL	QTL_ID=17789;Name=Average glycolytic potential;Abbrev=GLYPO;PUBMED_ID=21875434;trait_ID=47;trait=Average glycolytic potential;breed=duroc,large white,pietrain,Hampshire;VTO_name=glycolytic potential;Map_Type=Linkage;Model=Mendelian;Test_Base=Genome-wise;peak_cM=77.3;Significance=Significant;P-value=<0.05;Variance=15.9;Likelihood_Ratio=12.5
1	150567892	184999941	Meat_and_Carcass_QTL	QTL_ID=4017;Name=Muscle fat content;Abbrev=MFCON;PUBMED_ID=16783645;trait_ID=354;trait=Muscle fat content;PTO_name=meat lipid content;Map_Type=Linkage;peak_cM=81.0;P-value=<0.05
1	154143188	180898441	Meat_and_Carcass_QTL	QTL_ID=797;Name=Average backfat thickness;Abbrev=BFT;PUBMED_ID=ISU0006;trait_ID=2;trait=Average backfat thickness;FlankMarker=SW780;VTO_name=subcutaneous adipose thickness;CMO_name=back fat thickness;Map_Type=Linkage;peak_cM=81;Variance=8.4%
1	2701298	292955427	Meat_and_Carcass_QTL	QTL_ID=38073;Name=Muscle moisture percentage;Abbrev=MMP;PUBMED_ID=25888076;trait_ID=52;trait=Muscle moisture percentage;FlankMarker=SW1514,SW1301;breed=Landrace,Korean native pig;VTO_name=muscle water amount;PTO_name=meat water content;Map_Type=Linkage;Model=Mendelian;Test_Base=Chromosome-wise;peak_cM=1.6;Significance=Significant;P-value=<0.05;F-Stat=8.4;Variance=0.9;Additive_Effect=-0.181
1	16114132	289571736	Production_QTL	QTL_ID=5232;Name=Body weight (birth);Abbrev=BW;PUBMED_ID=18651874;trait_ID=153;trait=Body weight (birth);FlankMarker=SW1515;breed=large white,meishan（眉山猪）;VTO_name=body mass;CMO_name=body weight;Map_Type=Linkage;Model=Mendelian;Test_Base=Chromosome-wise;peak_cM=16.4;Significance=Significant;P-value=<0.05;F-Stat=4.66;Variance=1.47;Additive_Effect=0.05
1	7964370	252283830	Meat_and_Carcass_QTL	QTL_ID=5671;Name=Shoulder subcutaneous fat thickness;Abbrev=SHOUFATD;PUBMED_ID=17459017;trait_ID=321;trait=Shoulder subcutaneous fat thickness;FlankMarker=SW1824,SW1957;breed=duroc,pietrain;VTO_name=subcutaneous adipose thickness;Map_Type=Linkage;Model=Mendelian;Test_Base=Genome-wise;peak_cM=41.1;Significance=Significant;P-value=<0.01;F-Stat=10.05;Variance=3.42;Dominance_Effect=0.04;Additive_Effe…
1	7964370	257944209	Meat_and_Carcass_QTL	QTL_ID=5670;Name=Average backfat thickness;Abbrev=BFT;PUBMED_ID=17459017;trait_ID=2;trait=Average backfat thickness;FlankMarker=SW1824,S0155;breed=duroc,pietrain;VTO_name=subcutaneous adipose thickness;CMO_name=back fat thickness;Map_Type=Linkage;Model=Mendelian;Test_Base=Genome-wise;peak_cM=42.8;Significance=Significant;P-value=<0.01;F-Stat=10.59;Variance=3.59;Dominance_Effect=0.01;Additive_Effe…
1	24647055	257944209	Meat_and_Carcass_QTL	QTL_ID=5676;Name=Subcutanous fat area;Abbrev=FATAREA;PUBMED_ID=17459017;trait_ID=14;trait=Subcutanous fat area;FlankMarker=SWR2300,S0155;breed=duroc,pietrain;VTO_name=subcutaneous adipose amount;PTO_name=dressed carcass fat content;Map_Type=Linkage;Model=Mendelian;Test_Base=Genome-wise;peak_cM=45.2;Significance=Significant;P-value=<0.01;F-Stat=16.05;Variance=5.35;Dominance_Effect=-0.01;Additive_E…
1	16114132	252283830	Meat_and_Carcass_QTL	QTL_ID=5679;Name=Belly meat content;Abbrev=BYLEAN;PUBMED_ID=17459017;trait_ID=473;trait=Belly meat content;FlankMarker=SW1515,SW1957;breed=duroc,pietrain;PTO_name=belly muscle percentage;Map_Type=Linkage;Model=Mendelian;Test_Base=Genome-wise;peak_cM=46.1;Significance=Significant;P-value=<0.01;F-Stat=10.35;Variance=3.52;Dominance_Effect=-0.03;Additive_Effect=-0.70
1	20064508	274130998	Health_QTL	QTL_ID=15047;Name=White blood cell number;Abbrev=WBC;PUBMED_ID=22035003;trait_ID=99;trait=White blood cell number;FlankMarker=SW64,SW373;breed=Landrace,Korean native pig;VTO_name=leukocyte quantity;CMO_name=total white blood cell count;Map_Type=Linkage;Model=Mendelian;Test_Base=Genome-wise;peak_cM=52;Significance=Suggestive;LOD-score=2.4;F-Stat=11.1;Variance=1.5;Additive_Effect=0.708
1	20064508	210644363	Production_QTL	QTL_ID=29689;Name=Body weight (20 weeks);Abbrev=Wt;PUBMED_ID=24797173;trait_ID=803;trait=Body weight (20 weeks);FlankMarker=SW64,SW962;breed=Landrace,Korean native pig;VTO_name=body mass;CMO_name=body weight;Map_Type=Linkage;Model=Mendelian;Test_Base=Genome-wise;peak_cM=55;Significance=Significant;P-value=<0.05;F-Stat=14.3;Variance=1.4;Additive_Effect=-1.62
1	36144885	204653903	Health_QTL	QTL_ID=9658;Name=PRRSV antibody titer;Abbrev=PRRSVAB;PUBMED_ID=19490209;trait_ID=617;trait=PRRSV antibody titer;FlankMarker=SW1851;breed=duroc;VTO_name=blood immunoglobulin amount;CMO_name=antibody titer;Map_Type=Linkage;Model=Mendelian;Test_Base=Genome-wise;peak_cM=56.4;Significance=Significant;P-value=<0.01;F-Stat=15.0;Variance=16.3
1	52874641	233806417	Meat_and_Carcass_QTL	QTL_ID=12715;Name=External fat on ham;Abbrev=EFATHAM;PUBMED_ID=20667088;trait_ID=319;trait=External fat on ham;FlankMarker=SW2130;breed=meishan（眉山猪）,Wild boar;PTO_name=ham external fat weight;Map_Type=Linkage;Model=Mendelian;Test_Base=Genome-wise;peak_cM=57.2;Significance=Significant;P-value=<0.01;F-Stat=13.6;Variance=7.2;Dominance_Effect=0.03;Additive_Effect=-0.30
1	106187796	309614845	Meat_and_Carcass_eQTL	QTL_ID=8323;Name=Drip loss;Abbrev=DRIPL;PUBMED_ID=18671879;trait_ID=37;trait=Drip loss;breed=duroc,pietrain;PTO_name=meat water holding capacity;Map_Type=Linkage;Model=Mendelian;Test_Base=chromosome-wise;peak_cM=59;Significance=Significant;LOD-score=2.17;P-value=0.006792;F-Stat=5.36
1	2701298	274130998	Meat_and_Carcass_QTL	QTL_ID=38049;Name=Marbling;Abbrev=MARB;PUBMED_ID=25888076;trait_ID=17;trait=Marbling;FlankMarker=SW1514,SW373;breed=Landrace,Korean native pig;VTO_name=intramuscular adipose amount;PTO_name=intramuscular fat content;Map_Type=Linkage;Model=Mendelian;Test_Base=Genome-wise;peak_cM=62.1;Significance=Significant;P-value=<0.05;F-Stat=14.6;Variance=1.7;Additive_Effect=-0.171
1	105086765	274130998	Meat_and_Carcass_QTL	QTL_ID=5669;Name=Conductivity 24 hours postmortem (ham);Abbrev=cond;PUBMED_ID=17459017;trait_ID=410;trait=Conductivity 24 hours postmortem (ham);FlankMarker=S0312,SW373;breed=duroc,pietrain;VTO_name=skeletal muscle conductivity trait;PTO_name=meat conductivity;Map_Type=Linkage;Model=Mendelian;Test_Base=Genome-wise;peak_cM=63.5;Significance=Significant;P-value=<0.05;F-Stat=8.80;Variance=3.46;Domin…
1	35389848	228164160	Health_QTL	QTL_ID=4260;Name=CD2-positive leukocyte number;Abbrev=CD2L;PUBMED_ID=16026345;trait_ID=449;trait=CD2-positive leukocyte number;FlankMarker=S0008;VTO_name=leukocyte quantity;Map_Type=Linkage;peak_cM=63;Significance=Significant;P-value=<0.05;F-Stat=4.7;Additive_Effect=1.47
1	62261447	233806417	Exterior_QTL	QTL_ID=8908;Name=Front feet conformation;Abbrev=FRFEETC;PUBMED_ID=ISU0038;trait_ID=118;trait=Front feet conformation;FlankMarker=CGA,S0082;breed=large white,meishan（眉山猪）;VTO_name=forelimb conformation trait;Map_Type=Linkage;Model=Mendelian;Test_Base=Chromosome-wise;peak_cM=65.6;Significance=Significant;P-value=<0.05;F-Stat=6.25;Variance=0.035;Dominance_Effect=-0.006;Additive_Effect=0.204
1	106747450	233806417	Exterior_QTL	QTL_ID=5646;Name=Ear erectness;Abbrev=EARER;PUBMED_ID=17459018;trait_ID=136;trait=Ear erectness;FlankMarker=S0122,S0082;breed=large white,meishan（眉山猪）;VTO_name=outer ear prominence;Map_Type=Linkage;Model=Mendelian;Test_Base=Genome-wise;peak_cM=68.1;Significance=Significant;P-value=<0.01;F-Stat=17.33;Dominance_Effect=-0.15;Additive_Effect=0.18
1	35389848	230570794	Meat_and_Carcass_QTL	QTL_ID=79;Name=Muscle fat content;Abbrev=MFCON;PUBMED_ID=11471059;trait_ID=354;trait=Muscle fat content;FlankMarker=S0008,SW1616,SW1902;PTO_name=meat lipid content;Map_Type=Linkage;peak_cM=69.3;Significance=Suggestive;F-Stat=6.06;Variance=2.90;Dominance_Effect=0.13;Additive_Effect=0.08
1	63012552	226764071	Health_QTL	QTL_ID=6366;Name=Creatinine level;Abbrev=CREAT;PUBMED_ID=19016680;trait_ID=524;trait=Creatinine level;FlankMarker=SW1123,SW780;breed=meishan（眉山猪）,pietrain;VTO_name=blood creatinine amount;CMO_name=serum creatinine level;Map_Type=Linkage;Model=Mendelian;Test_Base=Chromosome-wise;peak_cM=69;Significance=Significant;P-value=<0.05;F-Stat=5.66;Variance=9.41;Dominance_Effect=6.38;Additive_Effect=7.14
1	154329026	210644363	Meat_and_Carcass_QTL	QTL_ID=5958;Name=Side fat thickness;Abbrev=BFS;PUBMED_ID=18712441;trait_ID=12;trait=Side fat thickness;FlankMarker=SW2166,S0113;breed=duroc,pietrain;VTO_name=subcutaneous adipose thickness;Map_Type=Linkage;Model=Mendelian;Test_Base=Chromosome-wise;peak_cM=72.4;Significance=Significant;P-value=<0.05;Variance=5.13;Dominance_Effect=-0.09;Additive_Effect=0.11
1	133275468	242497921	Health_QTL	QTL_ID=12312;Name=Platelet distribution width;Abbrev=PLDWID;PUBMED_ID=20584270;trait_ID=513;trait=Platelet distribution width;FlankMarker=SW2185,SW1020;breed=large white,Landrace;VTO_name=platelet size trait;CMO_name=platelet distribution width;Map_Type=Linkage;Model=Mendelian;Test_Base=Comparison-wise;peak_cM=75;Significance=Significant;P-value=1.48E-05;Likelihood_Ratio=22.24
1	77611099	234035171	Meat_and_Carcass_QTL	QTL_ID=29579;Name=Loin muscle depth;Abbrev=LMDEP;PUBMED_ID=24962532;trait_ID=220;trait=Loin muscle depth;FlankMarker=rs80854577,rs80792304;breed=duroc;VTO_name=longissimus thoracis muscle thickness;Map_Type=Genome;Model=Mendelian;Test_Base=Experiment-wise;peak_cM=75;Significance=Suggestive;P-value=<0.10
1	169149638	233806417	Meat_and_Carcass_QTL	QTL_ID=12742;Name=Fat to meat ratio;Abbrev=FMR;PUBMED_ID=20667088;trait_ID=652;trait=Fat to meat ratio;FlankMarker=SW307,S0082;breed=pietrain,Wild boar;PTO_name=dressed carcass fat-to-muscle ratio;Map_Type=Linkage;Model=Mendelian;Test_Base=Genome-wise;peak_cM=76.0;Significance=Significant;P-value=<0.01;F-Stat=10.6;Variance=6.0;Dominance_Effect=0.01;Additive_Effect=-0.06
1	105086765	210644363	Meat_and_Carcass_QTL	QTL_ID=5664;Name=PH for Longissmus dorsi;Abbrev=pH;PUBMED_ID=17459017;trait_ID=313;trait=PH for Longissmus dorsi;FlankMarker=S0312,S0113;breed=duroc,pietrain;VTO_name=muscle pH;PTO_name=meat pH;Map_Type=Linkage;Model=Mendelian;Test_Base=Genome-wise;peak_cM=76;Significance=Significant;P-value=<0.01;F-Stat=33.18;Variance=11.84;Dominance_Effect=-0.02;Additive_Effect=0.04
1	169149638	226764071	Meat_and_Carcass_QTL	QTL_ID=18028;Name=Adipocyte diameter;Abbrev=ADIPDI;PUBMED_ID=21926318;trait_ID=656;trait=Adipocyte diameter;FlankMarker=SW307,SW780;breed=meishan（眉山猪）,pietrain,Wild boar;VTO_name=white adipocyte size trait;CMO_name=adipocyte diameter;Map_Type=Linkage;Model=-;peak_cM=76.9;Significance=Significant;F-Stat=3.65
1	169149638	228164160	Meat_and_Carcass_QTL	QTL_ID=3640;Name=Loin muscle area;Abbrev=LMA;PUBMED_ID=17965327;trait_ID=86;trait=Loin muscle area;FlankMarker=SW974,S0331;VTO_name=longissimus thoracis muscle area;Map_Type=Linkage;peak_cM=77.3;Significance=Suggestive;F-Stat=8.83;Additive_Effect=-0.0055
1	162275821	311704372	Exterior_QTL	QTL_ID=8742;Name=Umbilical hernia;Abbrev=UMBHERN;PUBMED_ID=19359506;trait_ID=596;trait=Umbilical hernia;FlankMarker=S0313;breed=duroc,Erhualian（二花脸猪）;VTO_name=abdominal wall integrity trait;Map_Type=Linkage;Model=Mendelian;peak_cM=78.7;Significance=Significant;P-value=0.014
1	162073157	233806417	Meat_and_Carcass_QTL	QTL_ID=138;Name=Backfat at tenth rib;Abbrev=10RIBBFT;PUBMED_ID=10656927;trait_ID=7;trait=Backfat at tenth rib;FlankMarker=S0313,S0082;VTO_name=subcutaneous adipose thickness;CMO_name=back fat thickness, 10th rib;Map_Type=Linkage;peak_cM=79;Significance=Significant;P-value=< 0.001
1	162857849	233723456	Meat_and_Carcass_eQTL	QTL_ID=8348;Name=Drip loss;Abbrev=DRIPL;PUBMED_ID=18671879;trait_ID=37;trait=Drip loss;breed=duroc,pietrain;PTO_name=meat water holding capacity;Map_Type=Linkage;Model=Mendelian;Test_Base=chromosome-wise;peak_cM=79;Significance=Significant;LOD-score=2.15;P-value=0.007033;F-Stat=5.32
1	140728674	229018949	Meat_and_Carcass_QTL	QTL_ID=4020;Name=Marbling;Abbrev=MARB;PUBMED_ID=16783645;trait_ID=17;trait=Marbling;VTO_name=intramuscular adipose amount;PTO_name=intramuscular fat content;Map_Type=Linkage;peak_cM=80.2;P-value=<0.05
1	42824511	293329173	Meat_and_Carcass_QTL	QTL_ID=31809;Name=Skin thickness;Abbrev=SKINT;PUBMED_ID=24796629;trait_ID=198;trait=Skin thickness;breed=duroc,Erhualian（二花脸猪）;VTO_name=skin thickness;Map_Type=Linkage;Model=Mendelian;Test_Base=Chromosome-wise;peak_cM=80.4;Significance=Significant;P-value=<0.05;F-Stat=8.36;Variance=0.07;Dominance_Effect=0.26;Additive_Effect=0.10
1	169149638	257763699	Meat_and_Carcass_QTL	QTL_ID=44;Name=Backfat at last rib;Abbrev=LRIBF;PUBMED_ID=11471058;trait_ID=382;trait=Backfat at last rib;FlankMarker=S0331,S0113,S0320;VTO_name=subcutaneous adipose thickness;CMO_name=back fat thickness, last rib;Map_Type=Linkage;peak_cM=80.5;Significance=Suggestive;F-Stat=6.61;Variance=3.03;Dominance_Effect=0.06;Additive_Effect=0.04
1	108714563	220801047	Meat_and_Carcass_QTL	QTL_ID=3171;Name=Backfat weight;Abbrev=BFW;PUBMED_ID=16879346;trait_ID=221;trait=Backfat weight;FlankMarker=SW2035,SW962,SW1311;VTO_name=subcutaneous adipose mass;CMO_name=back fat weight;Map_Type=Linkage;peak_cM=80.5;Significance=Significant;F-Stat=10;Additive_Effect=1.0
1	85842604	257944209	Meat_and_Carcass_QTL	QTL_ID=651;Name=Backfat at rump;Abbrev=BFTR;PUBMED_ID=12081803;trait_ID=289;trait=Backfat at rump;FlankMarker=SW781,SW780,SW745;VTO_name=subcutaneous adipose thickness;CMO_name=back fat thickness;Map_Type=Linkage;peak_cM=81;Significance=Significant;LOD-score=4.100
1	168669767	210644363	Meat_and_Carcass_QTL	QTL_ID=1271;Name=Ham fat weight;Abbrev=HFATW;PUBMED_ID=16573530;trait_ID=466;trait=Ham fat weight;FlankMarker=S0113,SW1431,SPIPSU;PTO_name=ham fat weight;Map_Type=Linkage;peak_cM=81;Significance=Significant;F-Stat=8.4;Variance=0.16;Dominance_Effect=0.08;Additive_Effect=0.16
1	167392293	226764071	Meat_and_Carcass_QTL	QTL_ID=13264;Name=Liver weight;Abbrev=LIVWT;PUBMED_ID=20528845;trait_ID=322;trait=Liver weight;breed=duroc,Erhualian（二花脸猪）;VTO_name=liver mass;CMO_name=liver weight;Map_Type=Linkage;Model=Mendelian;Test_Base=Genome-wise;peak_cM=81.1;Significance=Significant;P-value=<0.05;F-Stat=11.2;Variance=2.2;Dominance_Effect=7.83;Additive_Effect=-42.00
1	105086765	228164160	Meat_and_Carcass_QTL	QTL_ID=3796;Name=Loin muscle area;Abbrev=LMA;PUBMED_ID=15318717;trait_ID=86;trait=Loin muscle area;FlankMarker=S0312,SW974;VTO_name=longissimus thoracis muscle area;Map_Type=Linkage;peak_cM=81.1;Significance=Significant;P-value=<0.01;F-Stat=13.6;Additive_Effect=0.97
1	96293184	247820666	Meat_and_Carcass_QTL	QTL_ID=2845;Name=Belly weight;Abbrev=BELLYWT;PUBMED_ID=16978171;trait_ID=74;trait=Belly weight;FlankMarker=SW1430,SWR982;PTO_name=belly weight;Map_Type=Linkage;peak_cM=83;Significance=Significant;F-Stat=12.19;Variance=6.9;Dominance_Effect=-0.15;Additive_Effect=-0.17
1	18004420	242497921	Health_QTL	QTL_ID=7592;Name=Melanoma susceptibility;Abbrev=MELAN;PUBMED_ID=17066441;trait_ID=553;trait=Melanoma susceptibility;FlankMarker=SW1020;CMO_name=disease process measurement;Map_Type=Linkage;Model=Mendelian;Test_Base=Chromosome-wise;peak_cM=85.0;Significance=Significant;P-value=<0.05
1	169149638	292955427	Production_QTL	QTL_ID=3914;Name=Average daily gain;Abbrev=ADG;PUBMED_ID=17121599;trait_ID=144;trait=Average daily gain;FlankMarker=S0331,SW1301;VTO_name=postnatal growth trait;CMO_name=average daily body weight gain;Map_Type=Linkage;peak_cM=86.1;Significance=Significant;P-value=<0.001
1	105086765	252283830	Meat_and_Carcass_QTL	QTL_ID=5667;Name=Meat color OPTO;Abbrev=COLORO;PUBMED_ID=17459017;trait_ID=362;trait=Meat color OPTO;FlankMarker=S0312,SW1957;breed=duroc,pietrain;PTO_name=meat color;Map_Type=Linkage;Model=Mendelian;Test_Base=Genome-wise;peak_cM=86;Significance=Significant;P-value=<0.01;F-Stat=12.59;Variance=4.85;Dominance_Effect=-0.82;Additive_Effect=1.66
1	133275468	220801047	Meat_and_Carcass_QTL	QTL_ID=45;Name=Backfat at last lumbar;Abbrev=LUMBF;PUBMED_ID=11471058;trait_ID=10;trait=Backfat at last lumbar;FlankMarker=SW2185,SWR982,SW1311;VTO_name=subcutaneous adipose thickness;CMO_name=back fat thickness, last lumbar vertebra;Map_Type=Linkage;peak_cM=86.2;Significance=Suggestive;F-Stat=6.96;Variance=3.12;Dominance_Effect=0.07;Additive_Effect=0.44
1	169149638	265323610	Meat_and_Carcass_QTL	QTL_ID=17996;Name=Average backfat thickness;Abbrev=BFT;PUBMED_ID=21926318;trait_ID=2;trait=Average backfat thickness;FlankMarker=SW307,SW803;breed=meishan（眉山猪）,pietrain,Wild boar;VTO_name=subcutaneous adipose thickness;CMO_name=back fat thickness;Map_Type=Linkage;Model=Mendelian;peak_cM=87;Significance=Significant;F-Stat=5.52
1	15380966	242497921	Health_QTL	QTL_ID=7567;Name=Melanoma susceptibility;Abbrev=MELAN;PUBMED_ID=17066441;trait_ID=553;trait=Melanoma susceptibility;FlankMarker=SW1020;CMO_name=disease process measurement;Map_Type=Linkage;Model=Mendelian;Test_Base=Chromosome-wise;peak_cM=88;Significance=Significant;P-value=<0.05
1	87993461	279498596	Production_QTL	QTL_ID=22269;Name=Average daily gain;Abbrev=ADG;PUBMED_ID=23840294;trait_ID=144;trait=Average daily gain;FlankMarker=rs80903424,rs80945046;breed=Yorkshire;VTO_name=postnatal growth trait;CMO_name=average daily body weight gain;Map_Type=Genome;Model=Mendelian;Test_Base=Experiment-wise;peak_cM=88;Significance=Suggestive;Variance=0.43
1	7964370	292955427	Production_QTL	QTL_ID=5680;Name=Average daily gain;Abbrev=ADG;PUBMED_ID=17459017;trait_ID=144;trait=Average daily gain;FlankMarker=SW1824,SW1301;breed=duroc,pietrain;VTO_name=postnatal growth trait;CMO_name=average daily body weight gain;Map_Type=Linkage;Model=Mendelian;Test_Base=Genome-wise;peak_cM=88.9;Significance=Significant;P-value=<0.01;F-Stat=9.01;Variance=3.17;Dominance_Effect=-29.11;Additive_Effect=17.…
1	162073157	257944209	Exterior_QTL	QTL_ID=8898;Name=Ear erectness;Abbrev=EARER;PUBMED_ID=19392826;trait_ID=136;trait=Ear erectness;FlankMarker=S0313,SW745;breed=duroc,Erhualian（二花脸猪）;VTO_name=outer ear prominence;Map_Type=Linkage;Model=Mendelian;Test_Base=Genome-wise;peak_cM=91.6;Significance=Significant;P-value=<0.01;F-Stat=39.45;Variance=3.28;Dominance_Effect=0.04;Additive_Effect=-0.24
1	163919363	234502051	Meat_and_Carcass_QTL	QTL_ID=432;Name=Head weight;Abbrev=HEADWT;PUBMED_ID=12486399;trait_ID=83;trait=Head weight;VTO_name=head mass;Map_Type=Linkage;Test_Base=Genome-wise;peak_cM=92;P-value=<0.001;F-Stat=14.50;Variance=7.80;Dominance_Effect=0.13;Additive_Effect=0.16
1	32319237	289379107	Exterior_QTL	QTL_ID=17635;Name=Front feet conformation;Abbrev=FRFEETC;PUBMED_ID=21418602;trait_ID=118;trait=Front feet conformation;FlankMarker=S0155;breed=duroc,pietrain;VTO_name=forelimb conformation trait;Map_Type=Linkage;Model=Mendelian;Test_Base=Chromosome-wise;peak_cM=93.9;Significance=Significant;P-value=<0.05;F-Stat=5.06;Variance=4.38;Dominance_Effect=0.16;Additive_Effect=-0.15
1	105873529	290457491	Reproduction_QTL	QTL_ID=5255;Name=Teat number;Abbrev=TNUM;PUBMED_ID=18651874;trait_ID=167;trait=Teat number;breed=large white,meishan（眉山猪）;VTO_name=nipple quantity;CMO_name=teat number;Map_Type=Linkage;Model=Mendelian;Test_Base=Genome-wise;peak_cM=115.9;Significance=Significant;P-value=<0.01;F-Stat=13.1;Variance=4.43
1	44131186	289788010	Meat_and_Carcass_QTL	QTL_ID=21206;Name=Backfat at rump;Abbrev=BFTR;PUBMED_ID=22497573;trait_ID=289;trait=Backfat at rump;breed=duroc,Erhualian（二花脸猪）;VTO_name=subcutaneous adipose thickness;CMO_name=back fat thickness;Map_Type=Linkage;Model=Mendelian;Test_Base=Genome-wise;peak_cM=118.3;Significance=Significant;P-value=<0.01;F-Stat=11.04;Variance=1.00;Dominance_Effect=0.03;Additive_Effect=-0.14
1	45939845	292033322	Reproduction_QTL	QTL_ID=5223;Name=Teat number;Abbrev=TNUM;PUBMED_ID=18651874;trait_ID=167;trait=Teat number;breed=large white,meishan（眉山猪）;VTO_name=nipple quantity;CMO_name=teat number;Map_Type=Linkage;Model=Mendelian;Test_Base=Genome-wise;peak_cM=121.3;Significance=Significant;P-value=<0.01;F-Stat=9.18;Variance=4.81;Dominance_Effect=0.05;Additive_Effect=0.53
1	108714563	293277782	Production_QTL	QTL_ID=5230;Name=Body weight (weaning);Abbrev=WWT;PUBMED_ID=18651874;trait_ID=199;trait=Body weight (weaning);breed=large white,meishan（眉山猪）;VTO_name=body mass;CMO_name=body weight;Map_Type=Linkage;Model=Mendelian;Test_Base=Genome-wise;peak_cM=125;Significance=Significant;P-value=<0.01;F-Stat=9.70;Variance=5.57;Dominance_Effect=0.36;Additive_Effect=-0.63
1	45762028	290786847	Meat_and_Carcass_QTL	QTL_ID=21207;Name=Leaf fat weight;Abbrev=LFW;PUBMED_ID=22497573;trait_ID=172;trait=Leaf fat weight;breed=duroc,Erhualian（二花脸猪）;VTO_name=internal adipose amount;Map_Type=Linkage;Model=Mendelian;Test_Base=Genome-wise;peak_cM=128.3;Significance=Significant;P-value=<0.01;F-Stat=10.62;Variance=1.06;Dominance_Effect=-0.01;Additive_Effect=-0.13
1	10067182	292041505	Meat_and_Carcass_QTL	QTL_ID=21208;Name=Backfat at last rib;Abbrev=LRIBF;PUBMED_ID=22497573;trait_ID=382;trait=Backfat at last rib;breed=duroc,Erhualian（二花脸猪）;VTO_name=subcutaneous adipose thickness;CMO_name=back fat thickness, last rib;Map_Type=Linkage;Model=Mendelian;Test_Base=Genome-wise;peak_cM=128.6;Significance=Significant;P-value=<0.01;F-Stat=11.86;Variance=1.32;Dominance_Effect=0.02;Additive_Effect=-0.13
1	8025530	292730648	Meat_and_Carcass_QTL	QTL_ID=21209;Name=Shoulder subcutaneous fat thickness;Abbrev=SHOUFATD;PUBMED_ID=22497573;trait_ID=321;trait=Shoulder subcutaneous fat thickness;breed=duroc,Erhualian（二花脸猪）;VTO_name=subcutaneous adipose thickness;Map_Type=Linkage;Model=Mendelian;Test_Base=Genome-wise;peak_cM=129.5;Significance=Significant;P-value=<0.05;F-Stat=9.46;Variance=1.21;Dominance_Effect=-0.03;Additive_Effect=-0.12
1	16114132	292187438	Meat_and_Carcass_QTL	QTL_ID=5217;Name=Shoulder subcutaneous fat thickness;Abbrev=SHOUFATD;PUBMED_ID=18651874;trait_ID=321;trait=Shoulder subcutaneous fat thickness;breed=large white,meishan（眉山猪）;VTO_name=subcutaneous adipose thickness;Map_Type=Linkage;Model=Mendelian;Test_Base=Genome-wise;peak_cM=130.2;Significance=Significant;P-value=<0.01;F-Stat=8.06;Variance=6.27;Dominance_Effect=-3.11;Additive_Effect=-1.87
1	24673417	292845492	Production_QTL	QTL_ID=5262;Name=Body weight (weaning);Abbrev=WWT;PUBMED_ID=18651874;trait_ID=199;trait=Body weight (weaning);breed=large white,meishan（眉山猪）;VTO_name=body mass;CMO_name=body weight;Map_Type=Linkage;Model=Mendelian;Test_Base=Genome-wise;peak_cM=136.7;Significance=Significant;P-value=<0.05;F-Stat=6.68;Variance=2.25
1	70361295	292707685	Meat_and_Carcass_QTL	QTL_ID=5206;Name=backfat at mid-back;Abbrev=BFM;PUBMED_ID=18651874;trait_ID=11;trait=backfat at mid-back;breed=large white,meishan（眉山猪）;VTO_name=subcutaneous adipose thickness;CMO_name=back fat thickness, midpoint;Map_Type=Linkage;Model=Mendelian;Test_Base=Genome-wise;peak_cM=138.9;Significance=Significant;P-value=<0.01;F-Stat=8.98;Variance=4.67;Dominance_Effect=-0.91;Additive_Effect=-1.44
1	16114132	292845492	Meat_and_Carcass_QTL	QTL_ID=5237;Name=backfat above muscle dorsi;Abbrev=SCF;PUBMED_ID=18651874;trait_ID=3;trait=backfat above muscle dorsi;breed=large white,meishan（眉山猪）;VTO_name=subcutaneous adipose thickness;CMO_name=back fat thickness;Map_Type=Linkage;Model=Mendelian;Test_Base=Chromosome-wise;peak_cM=140.4;Significance=Significant;P-value=<0.05;F-Stat=4.56;Variance=1.38
1	165580236	257944209	Reproduction_QTL	QTL_ID=7453;Name=Nonfunctional nipples;Abbrev=NNIP;PUBMED_ID=18219525;trait_ID=444;trait=Nonfunctional nipples;FlankMarker=S0155,SW1301;VTO_name=nonfunctional nipple quantity;Map_Type=Linkage;Model=Mendelian;Test_Base=Chromosome-wise;peak_cM=140.5;Significance=Significant;P-value=<0.01
1	168669767	170372732	Reproduction_Association	QTL_ID=3124;Name=Total number born alive;Abbrev=NBA;PUBMED_ID=16965408;trait_ID=157;trait=Total number born alive;FlankMarker=ESR;VTO_name=viable offspring quantity;Map_Type=Linkage;peak_cM=81.7;LS-means=12.6;P-value=<0.034
1	169007648	169984967	Production_QTL	QTL_ID=29535;Name=Average daily gain;Abbrev=ADG;PUBMED_ID=24962532;trait_ID=144;trait=Average daily gain;FlankMarker=rs80952670,rs81274011;breed=duroc;VTO_name=postnatal growth trait;CMO_name=average daily body weight gain;Map_Type=Genome;Model=Mendelian;Test_Base=Experiment-wise;peak_cM=81;Significance=Suggestive;P-value=<0.10
1	143819347	175004689	Meat_and_Carcass_QTL	QTL_ID=17789;Name=Average glycolytic potential;Abbrev=GLYPO;PUBMED_ID=21875434;trait_ID=47;trait=Average glycolytic potential;breed=duroc,large white,pietrain,Hampshire;VTO_name=glycolytic potential;Map_Type=Linkage;Model=Mendelian;Test_Base=Genome-wise;peak_cM=77.3;Significance=Significant;P-value=<0.05;Variance=15.9;Likelihood_Ratio=12.5
1	150567892	184999941	Meat_and_Carcass_QTL	QTL_ID=4017;Name=Muscle fat content;Abbrev=MFCON;PUBMED_ID=16783645;trait_ID=354;trait=Muscle fat content;PTO_name=meat lipid content;Map_Type=Linkage;peak_cM=81.0;P-value=<0.05
1	154143188	180898441	Meat_and_Carcass_QTL	QTL_ID=797;Name=Average backfat thickness;Abbrev=BFT;PUBMED_ID=ISU0006;trait_ID=2;trait=Average backfat thickness;FlankMarker=SW780;VTO_name=subcutaneous adipose thickness;CMO_name=back fat thickness;Map_Type=Linkage;peak_cM=81;Variance=8.4%
1	2701298	292955427	Meat_and_Carcass_QTL	QTL_ID=38073;Name=Muscle moisture percentage;Abbrev=MMP;PUBMED_ID=25888076;trait_ID=52;trait=Muscle moisture percentage;FlankMarker=SW1514,SW1301;breed=Landrace,Korean native pig;VTO_name=muscle water amount;PTO_name=meat water content;Map_Type=Linkage;Model=Mendelian;Test_Base=Chromosome-wise;peak_cM=1.6;Significance=Significant;P-value=<0.05;F-Stat=8.4;Variance=0.9;Additive_Effect=-0.181
1	16114132	289571736	Production_QTL	QTL_ID=5232;Name=Body weight (birth);Abbrev=BW;PUBMED_ID=18651874;trait_ID=153;trait=Body weight (birth);FlankMarker=SW1515;breed=large white,meishan（眉山猪）;VTO_name=body mass;CMO_name=body weight;Map_Type=Linkage;Model=Mendelian;Test_Base=Chromosome-wise;peak_cM=16.4;Significance=Significant;P-value=<0.05;F-Stat=4.66;Variance=1.47;Additive_Effect=0.05
1	7964370	252283830	Meat_and_Carcass_QTL	QTL_ID=5671;Name=Shoulder subcutaneous fat thickness;Abbrev=SHOUFATD;PUBMED_ID=17459017;trait_ID=321;trait=Shoulder subcutaneous fat thickness;FlankMarker=SW1824,SW1957;breed=duroc,pietrain;VTO_name=subcutaneous adipose thickness;Map_Type=Linkage;Model=Mendelian;Test_Base=Genome-wise;peak_cM=41.1;Significance=Significant;P-value=<0.01;F-Stat=10.05;Variance=3.42;Dominance_Effect=0.04;Additive_Effe…
1	7964370	257944209	Meat_and_Carcass_QTL	QTL_ID=5670;Name=Average backfat thickness;Abbrev=BFT;PUBMED_ID=17459017;trait_ID=2;trait=Average backfat thickness;FlankMarker=SW1824,S0155;breed=duroc,pietrain;VTO_name=subcutaneous adipose thickness;CMO_name=back fat thickness;Map_Type=Linkage;Model=Mendelian;Test_Base=Genome-wise;peak_cM=42.8;Significance=Significant;P-value=<0.01;F-Stat=10.59;Variance=3.59;Dominance_Effect=0.01;Additive_Effe…
1	24647055	257944209	Meat_and_Carcass_QTL	QTL_ID=5676;Name=Subcutanous fat area;Abbrev=FATAREA;PUBMED_ID=17459017;trait_ID=14;trait=Subcutanous fat area;FlankMarker=SWR2300,S0155;breed=duroc,pietrain;VTO_name=subcutaneous adipose amount;PTO_name=dressed carcass fat content;Map_Type=Linkage;Model=Mendelian;Test_Base=Genome-wise;peak_cM=45.2;Significance=Significant;P-value=<0.01;F-Stat=16.05;Variance=5.35;Dominance_Effect=-0.01;Additive_E…
1	16114132	252283830	Meat_and_Carcass_QTL	QTL_ID=5679;Name=Belly meat content;Abbrev=BYLEAN;PUBMED_ID=17459017;trait_ID=473;trait=Belly meat content;FlankMarker=SW1515,SW1957;breed=duroc,pietrain;PTO_name=belly muscle percentage;Map_Type=Linkage;Model=Mendelian;Test_Base=Genome-wise;peak_cM=46.1;Significance=Significant;P-value=<0.01;F-Stat=10.35;Variance=3.52;Dominance_Effect=-0.03;Additive_Effect=-0.70
1	20064508	274130998	Health_QTL	QTL_ID=15047;Name=White blood cell number;Abbrev=WBC;PUBMED_ID=22035003;trait_ID=99;trait=White blood cell number;FlankMarker=SW64,SW373;breed=Landrace,Korean native pig;VTO_name=leukocyte quantity;CMO_name=total white blood cell count;Map_Type=Linkage;Model=Mendelian;Test_Base=Genome-wise;peak_cM=52;Significance=Suggestive;LOD-score=2.4;F-Stat=11.1;Variance=1.5;Additive_Effect=0.708
1	20064508	210644363	Production_QTL	QTL_ID=29689;Name=Body weight (20 weeks);Abbrev=Wt;PUBMED_ID=24797173;trait_ID=803;trait=Body weight (20 weeks);FlankMarker=SW64,SW962;breed=Landrace,Korean native pig;VTO_name=body mass;CMO_name=body weight;Map_Type=Linkage;Model=Mendelian;Test_Base=Genome-wise;peak_cM=55;Significance=Significant;P-value=<0.05;F-Stat=14.3;Variance=1.4;Additive_Effect=-1.62
1	36144885	204653903	Health_QTL	QTL_ID=9658;Name=PRRSV antibody titer;Abbrev=PRRSVAB;PUBMED_ID=19490209;trait_ID=617;trait=PRRSV antibody titer;FlankMarker=SW1851;breed=duroc;VTO_name=blood immunoglobulin amount;CMO_name=antibody titer;Map_Type=Linkage;Model=Mendelian;Test_Base=Genome-wise;peak_cM=56.4;Significance=Significant;P-value=<0.01;F-Stat=15.0;Variance=16.3
1	52874641	233806417	Meat_and_Carcass_QTL	QTL_ID=12715;Name=External fat on ham;Abbrev=EFATHAM;PUBMED_ID=20667088;trait_ID=319;trait=External fat on ham;FlankMarker=SW2130;breed=meishan（眉山猪）,Wild boar;PTO_name=ham external fat weight;Map_Type=Linkage;Model=Mendelian;Test_Base=Genome-wise;peak_cM=57.2;Significance=Significant;P-value=<0.01;F-Stat=13.6;Variance=7.2;Dominance_Effect=0.03;Additive_Effect=-0.30
1	106187796	309614845	Meat_and_Carcass_eQTL	QTL_ID=8323;Name=Drip loss;Abbrev=DRIPL;PUBMED_ID=18671879;trait_ID=37;trait=Drip loss;breed=duroc,pietrain;PTO_name=meat water holding capacity;Map_Type=Linkage;Model=Mendelian;Test_Base=chromosome-wise;peak_cM=59;Significance=Significant;LOD-score=2.17;P-value=0.006792;F-Stat=5.36
1	2701298	274130998	Meat_and_Carcass_QTL	QTL_ID=38049;Name=Marbling;Abbrev=MARB;PUBMED_ID=25888076;trait_ID=17;trait=Marbling;FlankMarker=SW1514,SW373;breed=Landrace,Korean native pig;VTO_name=intramuscular adipose amount;PTO_name=intramuscular fat content;Map_Type=Linkage;Model=Mendelian;Test_Base=Genome-wise;peak_cM=62.1;Significance=Significant;P-value=<0.05;F-Stat=14.6;Variance=1.7;Additive_Effect=-0.171
1	105086765	274130998	Meat_and_Carcass_QTL	QTL_ID=5669;Name=Conductivity 24 hours postmortem (ham);Abbrev=cond;PUBMED_ID=17459017;trait_ID=410;trait=Conductivity 24 hours postmortem (ham);FlankMarker=S0312,SW373;breed=duroc,pietrain;VTO_name=skeletal muscle conductivity trait;PTO_name=meat conductivity;Map_Type=Linkage;Model=Mendelian;Test_Base=Genome-wise;peak_cM=63.5;Significance=Significant;P-value=<0.05;F-Stat=8.80;Variance=3.46;Domin…
1	35389848	228164160	Health_QTL	QTL_ID=4260;Name=CD2-positive leukocyte number;Abbrev=CD2L;PUBMED_ID=16026345;trait_ID=449;trait=CD2-positive leukocyte number;FlankMarker=S0008;VTO_name=leukocyte quantity;Map_Type=Linkage;peak_cM=63;Significance=Significant;P-value=<0.05;F-Stat=4.7;Additive_Effect=1.47
1	62261447	233806417	Exterior_QTL	QTL_ID=8908;Name=Front feet conformation;Abbrev=FRFEETC;PUBMED_ID=ISU0038;trait_ID=118;trait=Front feet conformation;FlankMarker=CGA,S0082;breed=large white,meishan（眉山猪）;VTO_name=forelimb conformation trait;Map_Type=Linkage;Model=Mendelian;Test_Base=Chromosome-wise;peak_cM=65.6;Significance=Significant;P-value=<0.05;F-Stat=6.25;Variance=0.035;Dominance_Effect=-0.006;Additive_Effect=0.204
1	106747450	233806417	Exterior_QTL	QTL_ID=5646;Name=Ear erectness;Abbrev=EARER;PUBMED_ID=17459018;trait_ID=136;trait=Ear erectness;FlankMarker=S0122,S0082;breed=large white,meishan（眉山猪）;VTO_name=outer ear prominence;Map_Type=Linkage;Model=Mendelian;Test_Base=Genome-wise;peak_cM=68.1;Significance=Significant;P-value=<0.01;F-Stat=17.33;Dominance_Effect=-0.15;Additive_Effect=0.18
1	35389848	230570794	Meat_and_Carcass_QTL	QTL_ID=79;Name=Muscle fat content;Abbrev=MFCON;PUBMED_ID=11471059;trait_ID=354;trait=Muscle fat content;FlankMarker=S0008,SW1616,SW1902;PTO_name=meat lipid content;Map_Type=Linkage;peak_cM=69.3;Significance=Suggestive;F-Stat=6.06;Variance=2.90;Dominance_Effect=0.13;Additive_Effect=0.08
1	63012552	226764071	Health_QTL	QTL_ID=6366;Name=Creatinine level;Abbrev=CREAT;PUBMED_ID=19016680;trait_ID=524;trait=Creatinine level;FlankMarker=SW1123,SW780;breed=meishan（眉山猪）,pietrain;VTO_name=blood creatinine amount;CMO_name=serum creatinine level;Map_Type=Linkage;Model=Mendelian;Test_Base=Chromosome-wise;peak_cM=69;Significance=Significant;P-value=<0.05;F-Stat=5.66;Variance=9.41;Dominance_Effect=6.38;Additive_Effect=7.14
1	154329026	210644363	Meat_and_Carcass_QTL	QTL_ID=5958;Name=Side fat thickness;Abbrev=BFS;PUBMED_ID=18712441;trait_ID=12;trait=Side fat thickness;FlankMarker=SW2166,S0113;breed=duroc,pietrain;VTO_name=subcutaneous adipose thickness;Map_Type=Linkage;Model=Mendelian;Test_Base=Chromosome-wise;peak_cM=72.4;Significance=Significant;P-value=<0.05;Variance=5.13;Dominance_Effect=-0.09;Additive_Effect=0.11
1	133275468	242497921	Health_QTL	QTL_ID=12312;Name=Platelet distribution width;Abbrev=PLDWID;PUBMED_ID=20584270;trait_ID=513;trait=Platelet distribution width;FlankMarker=SW2185,SW1020;breed=large white,Landrace;VTO_name=platelet size trait;CMO_name=platelet distribution width;Map_Type=Linkage;Model=Mendelian;Test_Base=Comparison-wise;peak_cM=75;Significance=Significant;P-value=1.48E-05;Likelihood_Ratio=22.24
1	77611099	234035171	Meat_and_Carcass_QTL	QTL_ID=29579;Name=Loin muscle depth;Abbrev=LMDEP;PUBMED_ID=24962532;trait_ID=220;trait=Loin muscle depth;FlankMarker=rs80854577,rs80792304;breed=duroc;VTO_name=longissimus thoracis muscle thickness;Map_Type=Genome;Model=Mendelian;Test_Base=Experiment-wise;peak_cM=75;Significance=Suggestive;P-value=<0.10
1	169149638	233806417	Meat_and_Carcass_QTL	QTL_ID=12742;Name=Fat to meat ratio;Abbrev=FMR;PUBMED_ID=20667088;trait_ID=652;trait=Fat to meat ratio;FlankMarker=SW307,S0082;breed=pietrain,Wild boar;PTO_name=dressed carcass fat-to-muscle ratio;Map_Type=Linkage;Model=Mendelian;Test_Base=Genome-wise;peak_cM=76.0;Significance=Significant;P-value=<0.01;F-Stat=10.6;Variance=6.0;Dominance_Effect=0.01;Additive_Effect=-0.06
1	105086765	210644363	Meat_and_Carcass_QTL	QTL_ID=5664;Name=PH for Longissmus dorsi;Abbrev=pH;PUBMED_ID=17459017;trait_ID=313;trait=PH for Longissmus dorsi;FlankMarker=S0312,S0113;breed=duroc,pietrain;VTO_name=muscle pH;PTO_name=meat pH;Map_Type=Linkage;Model=Mendelian;Test_Base=Genome-wise;peak_cM=76;Significance=Significant;P-value=<0.01;F-Stat=33.18;Variance=11.84;Dominance_Effect=-0.02;Additive_Effect=0.04
1	169149638	226764071	Meat_and_Carcass_QTL	QTL_ID=18028;Name=Adipocyte diameter;Abbrev=ADIPDI;PUBMED_ID=21926318;trait_ID=656;trait=Adipocyte diameter;FlankMarker=SW307,SW780;breed=meishan（眉山猪）,pietrain,Wild boar;VTO_name=white adipocyte size trait;CMO_name=adipocyte diameter;Map_Type=Linkage;Model=-;peak_cM=76.9;Significance=Significant;F-Stat=3.65
[truncated: 5,698 more rows]
